# Supplementary material for: Genetic analysis of phenotypic plasticity identifies BBX6 as the candidate gene for maize adaptation to temperate regions
Source: Front Plant Sci. 2023 Oct 30;14:1280331. doi: 10.3389/fpls.2023.1280331 (PMC10642939; doi:10.3389/fpls.2023.1280331)
Supplement: Supplementary file 6 [file Table_1.xlsx]

## Sheet: Table S1
Table S1 The locations and planting dates of the four environments
Year	Location	Environments	Latitute	Longitute	altitute (m)	Planting date
2016	Beijing	16BJ	39°56′N	116°65′E	47	2016-05-19
2016	Xinjiang	16XJ	44°05′N	87°31′E	570	2016-05-02
2017	Beijing	17BJ	39°56′N	116°65′E	47	2017-05-12
2017	Xinjiang	17XJ	44°05′N	87°31′E	570	2017-05-13
Note: The four environments are described in “materials and methods”
