# Supplementary material for: Genetic analysis of phenotypic plasticity identifies BBX6 as the candidate gene for maize adaptation to temperate regions
Source: Front Plant Sci. 2023 Oct 30;14:1280331. doi: 10.3389/fpls.2023.1280331 (PMC10642939; doi:10.3389/fpls.2023.1280331)
Supplement: Supplementary file 7 [file Table_2.xlsx]

## Sheet: Table S2
Table S2 PH data of the four environments
Notes: The four environments are introduced in "Materials and Methods"; NA indidates missing data
Lines	16BJ	16XJ	17BJ	17XJ
GSL43	196.7	196.8	204.88	211.25
GSL45	242.42	NA	257.68	251.09
GSL47	221.22	228.33	235.73	NA
GSL49	238.56	242.5	NA	NA
GSL50	227.55	228.5	232.75	NA
GSL51	229.63	235.35	245.68	249.63
GSL64	225.52	236.92	239.75	NA
GSL65	209.99	213.31	205.7	NA
GSL66	248.31	218.65	229.98	222.4
GSL71	204.71	212.62	216.62	220.69
GSL72	190.51	212.45	210.98	225.25
GSL75	209.55	199.39	212.66	218.93
GSL93	189.13	204.4	186.69	NA
GSL97	222.96	218.45	222.74	NA
GSL101	213.5	215.2	204.64	NA
GSL103	212.23	211.77	211.9	217.86
GSL106	220.78	221.72	NA	NA
GSL107	209.31	213.45	NA	NA
GSL108	216.92	223.1	214.84	213.9
GSL111	213.52	212.71	239.83	NA
GSL114	207.93	236.6	222.97	250
GSL116	220.43	221.5	205.83	NA
GSL120	185.54	216.55	196.14	NA
GSL121	195.69	187.72	183.79	NA
GSL122	202.58	200.57	186.67	NA
GSL124	211.08	196.17	181.98	199.81
GSL125	208.36	210.35	193	205.5
GSL132	204.33	196.45	NA	NA
GSL133	189.85	195.8	NA	NA
GSL134	196.69	204.9	191.23	202.88
GSL135	188.17	198.4	188.26	201.06
GSL137	178.02	183.65	185.67	201.5
GSL152	207.23	223.75	202.01	219.57
GSL164	203.08	205.35	217.89	232.72
GSL182	194.96	194.35	173.8	196.71
GSL190	186.43	178.77	165.77	196.86
GSL191	211.86	195.53	196.64	194.14
GSL193	160.6	157.68	158.26	171.64
GSL194	189.74	182.8	170	190.14
GSL204	245.11	252.7	248.65	268.64
GSL219	172.93	227.15	219.83	233.36
GSL220	199.14	208.55	228.99	224.48
GSL225	210.22	242.4	230.48	221.86
GSL228	210.99	222	228.95	228.67
GSL230	230.11	227.9	236.64	238.46
GSL231	213.41	227.13	NA	NA
GSL239	216.36	NA	NA	NA
GSL241	212.09	209	190.75	195.5
GSL242	220.87	215.89	NA	NA
GSL243	219.15	224.89	198.5	NA
GSL246	204.65	212.7	225.93	222.77
GSL247	227.12	222.2	231.15	223.57
GSL248	224.23	200.87	206.65	210.42
GSL251	218.77	198.1	225.56	215.44
GSL252	238.04	224.85	229.65	238.3
GSL255	204.29	NA	NA	NA
GSL266	242.08	224.75	225.8	222.67
GSL279	214.27	227.15	221.42	226.71
GSL280	224.04	227.7	NA	NA
GSL284	197.94	206.9	198.09	212.54
GSL289	199.5	216.36	198.88	218.39
GSL290	212.13	231.04	NA	NA
GSL294	208.91	232.5	231.84	NA
GSL297	241.82	235.86	NA	NA
GSL329	204.2	202.5	206.13	211.25
GSL333	187.77	207	199.13	207.34
GSL335	197.1	220.05	202.3	216.93
GSL336	185.14	201.06	198.25	201.85
GSL337	195.7	203.48	202.13	206
GSL340	187.96	202.28	206.5	NA
GSL344	180.74	191.65	189.5	202.25
GSL350	201.33	223.54	209.68	223.06
GSL351	204.71	208.45	204.3	NA
GSL352	214.27	218.35	215.06	212.75
GSL354	209.66	222.75	210.58	231.51
GSL355	204.9	222.8	237.08	240.69
GSL358	215.45	207.45	207.93	229.06
GSL362	209.29	209.3	199.28	223.43
GSL363	193.32	213.45	203.57	208.31
GSL364	194.86	219.05	204.63	217.89
GSL365	209.6	202.9	218.22	233.93
GSL374	207.25	214.4	203.25	209.63
GSL375	237.75	214.9	222.87	232.73
GSL379	208.32	203.5	198.11	205.75
GSL381	222.74	233.25	233.05	231.5
GSL405	208.2	197.91	204.82	229.46
GSL407	224.45	219.55	234.29	NA
GSL409	200.98	203.89	195.94	NA
GSL416	215.38	226	217	NA
GSL424	201.35	206.8	206.38	NA
GSL425	225.14	242	214.56	246.56
GSL426	191.93	192.5	177.7	204.4
GSL428	191.06	227.2	199.42	NA
GSL434	205.19	216.08	NA	NA
GSL438	209.06	202.52	217.83	219.19
GSL439	204.27	213.85	NA	NA
GSL442	212.07	214.05	216.51	239.12
GSL447	223.35	234.4	215.22	220.6
GSL448	213.13	215.45	221.75	248.88
GSL453	244.08	248.43	240.3	259.71
GSL458	191.89	191.8	NA	NA
GSL459	179.96	199.7	184.77	221.5
GSL460	173.5	205.35	179.06	204.17
GSL465	186.54	210.29	NA	NA
GSL481	204.9	238.17	227.18	232.06
GSL482	223.03	208.06	231.46	247.88
GSL483	207.35	216.52	226.56	229.13
GSL485	194.45	210	217.02	232.37
GSL495	216.54	227.85	225.73	235.81
GSL501	202.41	192.38	198.98	219.38
GSL502	208.6	200.27	NA	NA
GSL505	216.83	209.45	205.55	211.25
GSL512	202.32	195.1	190.66	198
GSL518	200.25	235.25	205.33	223.31
GSL520	202.21	206.88	208.5	214.07
GSL545	218.31	220.25	221.38	237.64
GSL546	207.89	215.83	210.62	231.2
GSL547	197.93	209.25	189.56	209.29
GSL548	225.74	205.43	207.94	223.25
GSL550	193.08	213.08	220.33	225.25
GSL552	168.83	225.99	223.63	231.38
GSL571	227.04	230.93	245.57	247.38
GSL579	171.83	214.54	NA	NA
GSL581	200.06	219.68	212.92	237.13
GSL588	205.05	212.6	206.79	217.94
GSL600	220.29	229.61	223	210.92
GSL601	219.65	232.23	218.27	235.29
GSL604	224.47	211.7	209.7	218.53
GSL605	214.85	221.73	225.67	222.19
GSL606	230.51	224.94	226.78	218.02
GSL609	225.44	NA	NA	233.5
GSL614	225.31	229.66	NA	NA
GSL615	190.54	186.57	180	190.04
GSL618	195.5	NA	NA	NA
GSL625	179.97	220.24	204.75	207.5
GSL626	196.92	212	193.47	204.75
GSL627	237.09	225.03	216.14	219
GSL629	188.11	186.43	202.94	209.79
GSL647	217.25	204.03	211.31	NA
GSL668	220.43	224.2	236.24	227.63
GSL677	207.5	209	221	208.5
GSL684	200.73	200.4	208.54	227.43
GSL685	212.5	201.4	217.75	NA
GSL687	201.75	207	NA	NA
GSL688	196	206.5	NA	NA
GSL696	203.82	213.35	200.71	211.75
GSL699	208.61	203.8	197.49	204.13
GSL700	213.67	217.15	NA	NA
GSL706	202.28	228	218.28	NA
GSL708	207.34	208.78	206.39	NA
GSL709	198.92	213.5	192.8	NA
GSL711	182.21	198.94	201.13	194.75
GSL712	210.44	194.8	206.58	232.38
GSL713	185.16	180.83	NA	NA
GSL715	189.95	200.23	185.75	198.67
GSL719	194.02	198.3	205.68	210.57
GSL722	177.91	195.35	194.15	203.25
GSL724	183.1	181.08	199.53	206.14
GSL725	174.49	168.95	178	180.32
GSL737	176.5	177.7	161.17	190.65
GSL744	183.01	220.6	187.13	211.86
GSL754	230.52	221.45	222.1	225.5
GSL755	211.9	209.25	212.8	226.64
GSL756	226.4	193.11	NA	NA
GSL759	215.25	224.05	217.96	228.29
GSL760	199.89	212.09	211.39	214.23
GSL761	211.59	223.3	218.07	219.83
GSL771	223.06	203.15	NA	NA
GSL777	197.99	218.7	212.58	227.09
GSL784	196.85	230.7	206.38	211.97
GSL786	211.57	223.54	NA	NA
GSL799	217.18	220.41	218.37	212.78
GSL802	213.55	218.5	208.28	212.38
GSL812	206.44	217.92	229.5	233.36
GSL813	202.9	222.85	216.5	NA
GSL839	216.5	240.15	236.54	247.71
GSL840	222.12	226.15	247	244.93
GSL841	229.19	226.5	238.36	243.35
GSL844	230.38	215.95	232.71	244.43
GSL846	238.29	230.7	235.71	245.29
GSL847	211.97	222.61	235.29	NA
GSL848	209	212.3	209.58	NA
GSL850	242.54	226.1	239.65	234.97
GSL851	217.48	210.45	231.33	228.44
GSL852	230.68	229.65	220.91	NA
GSL854	179.11	217.8	203.02	214.79
GSL855	190.05	213.4	196.53	209.96
GSL856	197.95	206.75	189.88	NA
GSL866	214.54	203.36	199.04	NA
GSL867	191.04	206.63	200.05	217.41
GSL877	210.85	221.63	218.72	226
GSL879	214.59	200	187.67	225.5
GSL880	219.44	230.4	213.5	233.77
GSL882	181.19	194.56	191.42	NA
GSL883	239	NA	NA	222
GSL886	217.13	221.35	183.5	221.5
GSL887	210.33	201.33	198.37	NA
GSL888	184.75	228	180.67	204.25
GSL889	202.07	NA	186	NA
GSL891	192.9	197	186.67	197.25
GSL892	196.78	NA	NA	NA
GSL893	205.69	230.05	206.08	214.86
GSL894	231.36	229.75	NA	NA
GSL1001	209.24	221.67	NA	NA
GSL1002	222.63	251.5	229.63	NA
GSL1003	232.29	226.45	232.06	248.73
GSL1004	204.76	211.38	221.47	252
GSL1005	200.67	224.75	218.65	231.19
GSL1006	244.9	234.65	239.66	264.81
GSL1007	226.25	217.29	218.05	237.4
GSL1008	225.28	220.35	NA	NA
GSL1009	198.82	216.78	218.72	229.04
GSL1012	199.44	191.45	207.2	224
GSL1013	215.56	222.9	220.33	232.88
GSL1014	205.01	237.4	NA	NA
GSL1016	195.27	212.5	NA	NA
GSL1017	222.57	211.95	224.43	NA
GSL1020	227.1	229.81	225.57	244.75
GSL1021	237.9	214.25	231.38	246.88
GSL1022	231.44	227.25	233.58	271.63
GSL1023	224.28	231.07	NA	NA
GSL1025	237.51	235.1	241.83	264.93
GSL1026	225.4	216.15	218.45	230.71
GSL1027	228.09	229.38	231.34	247.35
GSL1028	208.33	212.95	215.49	NA
GSL1029	178.73	195.6	175.87	211.13
GSL1030	210.31	224.9	206.58	230.63
GSL1031	169.53	214.05	200.03	190.13
GSL1032	179.1	207.45	201.6	230.28
GSL1037	187.44	211.4	215.1	233.88
GSL1038	202.4	214.64	220.05	224.88
GSL1039	240.67	235.85	225.61	214.88
GSL1040	215.48	220.15	220.71	239.5
GSL1042	202.13	211.1	219.29	231.05
GSL1043	199	205.3	225.52	235.06
GSL1045	180.55	219.15	218.88	237.5
GSL1046	230.32	248.08	239.52	259.16
GSL1047	218.88	240.4	237.42	NA
GSL1048	231.7	234.27	NA	NA
GSL1051	241.72	218.95	235.5	NA
GSL1052	230.13	254.15	NA	NA
GSL1054	216.15	224.75	225.02	233.88
GSL1055	215.25	221.93	216.94	228.09
GSL1056	183.45	198.99	180.01	197.19
GSL1057	198.77	184.45	200.52	NA
GSL1058	188.36	193.46	202.31	198.81
GSL1059	214.41	214.6	189.5	NA
GSL1060	230.58	225.4	203.11	215.88
GSL1061	210.39	197.6	NA	NA
GSL1062	218.08	214.35	222.11	NA
GSL1064	203.05	184.25	207.79	210.21
GSL1065	221.47	230.7	222.33	230.81
GSL1067	183.68	200.7	189.46	208.75
GSL1068	227.64	216.5	198.88	217.94
GSL1069	201.68	200.31	200.6	222.29
GSL1070	193	218.46	197.5	218.63
GSL1071	198.26	195.15	178.17	NA
GSL1073	180.05	202.15	193.42	213.43
GSL1074	195.17	187	177.12	212.7
GSL1075	198.38	239.85	244.13	259.5
GSL1076	235.05	232.01	246.57	260.5
GSL1078	205.97	219.67	232.69	246.25
GSL1079	232.67	235	255.77	NA
GSL1080	219.08	221.75	237.85	230.25
GSL1082	225.32	246.93	238.78	248
GSL1083	161.49	168.24	168.73	180.56
GSL1085	154.94	192.5	177.75	194.09
GSL1086	189.45	188.05	187.58	NA
GSL1087	172.56	213.55	208.83	214.88
GSL1090	193.36	197.57	206.22	NA
GSL1091	217.99	216.9	194.73	200.5
GSL1092	192.39	198.64	201.4	216.4
GSL1094	172.45	199.95	178	199.63
GSL1095	201.8	233.45	235.88	236.19
GSL1097	201.54	225.4	228.58	NA
GSL1098	227.69	220.57	230.33	239.63
GSL1099	180.55	221.76	NA	NA
GSL1110	201.87	221.75	212.63	217.5
GSL1111	192.11	217.6	215.94	220.55
GSL1112	192.5	221.6	NA	NA
GSL1113	240.94	206.17	NA	NA
GSL1114	216.98	232.3	224.27	241.75
GSL1115	201.75	215.55	214.63	227.55
GSL1116	234.11	221.65	210.75	234.19
GSL1117	199.02	208.83	210.04	212.08
GSL1118	200.63	218.75	206.05	NA
GSL1120	204.5	211.8	NA	NA
GSL1121	183.23	227.05	NA	NA
GSL1124	205.81	205.83	215.61	228.1
GSL1127	199.67	206.32	NA	NA
GSL1129	223.78	221.45	213.87	234.44
GSL1130	219.11	224.71	224.21	255.75
GSL1131	201.17	216.44	NA	NA
GSL1133	193.19	213.35	206.75	NA
GSL1135	195.59	207.97	222.57	253.64
GSL1136	220.77	223.52	NA	NA
GSL1137	204.1	209.7	195.05	225.88
GSL1141	193.67	215.4	209.5	234.85
GSL1142	206.76	229.75	214.48	234.75
GSL1143	199.5	NA	NA	NA
GSL1148	199.72	200.4	206.29	213.61
GSL1149	215.31	224.55	215.67	228.93
GSL1156	212.76	225.15	212.19	227.5
GSL1160	209.77	231.44	204.12	NA
GSL1163	207	231.25	219.9	NA
GSL1164	209.81	225.05	224.45	223.71
GSL1165	216.81	220.1	238.71	236.36
GSL1166	192.58	220	238.85	249.82
GSL1171	196.44	205.35	230.67	243.06
GSL1177	213.3	226.75	230.03	226.32
GSL1178	216.33	220.95	240.05	234.94
GSL1179	226.7	242.58	236.63	236.43
GSL1180	194.87	237.7	225.67	231.08
GSL1183	222.28	238.08	222.04	236.56
GSL1185	204.67	215.8	186.99	220.44
GSL1187	202.04	208.55	195.14	229.81
GSL1191	205.6	220	202.18	NA
GSL1194	224.97	227.8	219.05	227.03
GSL1198	193.43	201.4	211.63	232.71
GSL1199	206.77	205.25	219.93	238.75
GSL1200	200.07	226.9	219.46	229.88
GSL1201	212.41	216.9	210.47	232.56
GSL1202	210.55	202.3	199.55	219.13
GSL1203	220.42	203.8	186.89	213.88
GSL1204	229.75	206.05	202.02	220.56
GSL1205	205.5	201.9	174.5	203.74
GSL1206	201.78	206.1	195.21	219.44
GSL1207	209.5	198.7	185.63	217.85
GSL1208	173.6	188.2	170.54	188.06
GSL1209	230.78	204.7	187.82	214.06
GSL1212	188.58	209.3	195.04	214.51
GSL1213	194.82	201.95	202.59	232
GSL1214	192.23	194.2	NA	NA
GSL1223	187.87	213.95	229.38	231.38
GSL1224	201.41	201.27	223.77	227.13
GSL1227	218.36	203.48	222.09	230.44
GSL1228	231.09	236.19	NA	NA
GSL1229	186.72	193.25	212.55	NA
GSL1231	186.71	218.73	NA	NA
GSL1233	215.56	206.3	216.02	230.87
GSL1234	200.21	192.68	200.59	219.65
GSL1236	210.86	195	195.82	213.95
GSL1237	190.07	191.9	216.38	233.31
GSL1238	205.87	213.45	208.29	220.63
GSL1239	175.5	NA	NA	221
GSL1241	209.82	217.9	215.39	219.35
GSL1244	204.16	218.93	216.5	224.81
GSL1245	197.81	219.4	215.96	226.63
GSL1247	196.04	218.8	210.42	220.13
GSL1248	219.77	214.85	209.17	216.55
GSL1249	228.8	227.3	234.28	238.41
GSL1250	216.85	221.8	200	218.02
GSL1252	202.5	202.1	190.71	187.54
GSL1253	205.47	211.9	206.67	208.22
GSL1254	216.37	193.64	213.47	211.66
GSL1255	211.1	198.69	209.6	205.44
GSL1258	205.41	194.7	207.46	209.88
GSL1259	206.98	202.75	220.33	215.1
GSL1261	209.4	211.82	212.12	206.11
GSL1262	237.89	248.7	255.27	251.75
GSL1263	246.92	244.4	257.42	264.89
GSL1266	233.77	NA	242.91	243
GSL1269	204.75	207.86	184.1	214.13
GSL1270	194.65	195.65	NA	NA
GSL1273	202.69	193.1	NA	NA
GSL1277	199.95	202.5	NA	NA
GSL1278	199.71	213.45	189.8	221.68
GSL1279	177.3	187.35	168.05	171.06
GSL1281	187.48	206.9	190.97	207.06
GSL1282	162.27	177.13	167.13	181.38
GSL1283	205.55	212.4	203.03	208.63
GSL1285	199.6	223.89	194.28	218.79
GSL1286	203.63	216.98	205.43	224.21
GSL1288	184.98	204	203	205.17
GSL1289	230.84	231.12	219.21	229.47
GSL1291	210.25	194.13	207.25	217.38
GSL1292	199.06	224.66	223.33	221.42
GSL1293	200.93	211.55	201.44	216.94
GSL1294	200.55	213.9	200.71	214.81
GSL1295	187.38	211.9	213.46	215.42
GSL1296	172.65	191	193	215.5
GSL1297	215.12	211.06	216.88	216.75
GSL1299	177.18	211.95	202.88	213.73
GSL1301	180.11	209.25	182.67	216.83
GSL1302	201.68	192.67	186.34	214.01
GSL1304	203.74	205.45	194.04	211.56
GSL1305	168.48	204.88	197.21	202.81
GSL1309	213.21	206.95	191.17	206.88
GSL1310	183	NA	NA	NA
GSL1311	194.87	203.85	182.14	204.18
GSL1314	182.06	184.83	166.07	181.44
GSL1317	192.06	191.85	181	185.77
GSL1319	199.88	208.25	211.1	201
GSL1320	212.92	201.6	NA	NA
GSL1321	205.21	207.58	206.24	209.38
GSL1322	215.11	230.83	NA	NA
GSL1323	211.51	211.46	207.67	229.73
GSL1324	205	212.2	219.75	228.86
GSL1326	189.99	230	214.44	NA
GSL1327	173.29	222.75	204.25	216.88
GSL1328	204.77	200.07	197.63	193.38
GSL1329	180.91	225.2	208.66	215.32
GSL1330	176.78	170.01	180.57	NA
GSL1331	200.19	203.38	NA	197
GSL1333	197.6	201.23	206.08	202.77
GSL1334	199.35	214.1	210.63	219.19
GSL1335	195.35	209.16	213.58	220.71
GSL1340	182.68	207.65	192.44	197.06
GSL1342	195.51	222.97	NA	NA
GSL1351	213.41	215.5	203.12	221.63
GSL1356	214.63	219.63	211.12	236.81
GSL1357	217.13	205.45	207.5	218.88
GSL1358	186.74	213.1	187.5	NA
GSL1360	202.88	192.05	NA	NA
GSL1365	216.16	199.25	206.96	217.31
GSL1366	193.84	198.72	NA	NA
GSL1368	187.64	177.31	188.88	212.63
GSL1369	200.4	192.25	191.67	203.13
GSL1370	210.29	213.35	212.2	216.23
GSL1371	206.28	185.85	213.54	231.63
GSL1372	198.79	198.59	195.14	211.25
GSL1374	223.93	221.9	222.18	231.45
GSL1376	208.86	216.6	218.02	226.94
GSL1377	211.83	197.45	NA	NA
GSL1378	231.23	222	216.97	231.5
GSL1379	233.25	204.15	219.37	221.06
GSL1380	229.89	235.74	NA	NA
GSL1381	221.34	220.1	230.03	239.72
GSL1382	198.37	222.14	217.43	227.33
GSL1384	186.11	189.65	192.13	199.52
GSL1386	178.19	193.75	183.71	189.44
GSL1387	173.62	183.05	167.41	NA
GSL1388	200.3	203.2	206.29	203.5
GSL1389	222.83	219.45	212.04	213.19
GSL1391	232.74	224.55	221.65	238.61
GSL1392	231.53	232.25	239.08	254
GSL1395	197.91	204.98	NA	NA
GSL1397	210.27	222.45	226.75	231.31
GSL1402	242.35	209.95	222.18	244.38
GSL1403	222.2	195.45	220.58	246.5
GSL1407	218.77	215.8	225.58	234.21
GSL1410	226.17	235.1	NA	NA
GSL1412	228.12	224.5	NA	NA
GSL1413	230.89	187.65	201.41	214.5
GSL1414	197.78	217.2	230.69	NA
GSL1415	207.4	214.56	213.65	229.13
GSL1417	208.58	219.55	213	231.13
GSL1418	208.58	195.67	223.89	230.82
GSL1419	205.41	204.96	212.17	221.38
GSL1420	215.71	231.85	233.66	244.2
GSL1421	204.52	222	220.38	NA
GSL1424	213.75	220.3	203.25	229.63
GSL1425	200.81	237.36	NA	NA
GSL1426	224.81	228.81	219.41	239.25
GSL1427	214.25	231.05	214.75	230.13
GSL1428	219.57	231.75	226.81	234.71
GSL1432	238.71	218.61	239.58	239.78
GSL1434	198.43	216.2	237.75	238.73
GSL1436	211.28	216.01	234.49	235.38
GSL1438	233.25	211.39	245.76	246.12
GSL1439	245.63	227.45	240.21	232.96
GSL1440	222.33	223.7	235.8	236.46
GSL1441	222.48	206.8	223.45	235.13
GSL1442	226	221.45	244.75	242.08
GSL1443	200.55	211.65	241.61	240.1
GSL1444	230.12	229.7	217.17	237.83
GSL1446	210	NA	NA	NA
GSL1447	215.38	209.67	207.14	211.63
GSL1448	229.94	205.65	211.21	223.16
GSL1449	191.57	209.9	232.13	232.54
GSL1450	222.6	207.63	218.46	217.57
GSL1451	217.73	212.67	195.36	209.93
GSL1452	217.29	193.75	196.27	NA
GSL1453	231.8	221.45	241.86	233
GSL1457	210.77	211.89	198.94	212.57
GSL1458	217.11	207.26	215.09	212.56
GSL1459	207.77	221.48	240.83	241.07
GSL1465	220.86	237.42	232.48	242.64
GSL1466	223.38	221.7	219.34	236.71
GSL1468	230	239.15	234	247.62
GSL1472	222.31	227.8	226.31	243.75
