# Supplementary material for: Genetic analysis of phenotypic plasticity identifies BBX6 as the candidate gene for maize adaptation to temperate regions
Source: Front Plant Sci. 2023 Oct 30;14:1280331. doi: 10.3389/fpls.2023.1280331 (PMC10642939; doi:10.3389/fpls.2023.1280331)
Supplement: Supplementary file 8 [file Table_3.xlsx]

## Sheet: Table S3
Table S3 Correlation coefficients between two replications in each environment
Enviornments	16BJ	16XJ	17BJ	17XJ
16BJ	0.594496
16XJ		0.585123
17BJ			0.873671
17XJ				0.71001
Note: The four environments were described in “materials and methods”
