# Supplementary material for: Genetic analysis of phenotypic plasticity identifies BBX6 as the candidate gene for maize adaptation to temperate regions
Source: Front Plant Sci. 2023 Oct 30;14:1280331. doi: 10.3389/fpls.2023.1280331 (PMC10642939; doi:10.3389/fpls.2023.1280331)
Supplement: Supplementary file 9 [file Table_4.xlsx]

## Sheet: Table S4
Table S4 Genes responding to PTT(35-48) and their FPKM values
Note: 1, These genes were differentially expressed between PH4CV in the two environments, and are not differentially expressed between Zheng58 in the two environments; 2, The differentially expressed genes were identified following the criteria of |log2(FoldChange)|>=1 and Padj < 0.05.
Gene ID	Chromosome	Start	Stop	Sampling time	Zheng58(rep1)	Zheng58(rep2)	Zheng58(rep3)	PH4CV(rep1)	PH4CV(rep2)	PH4CV(rep3)	QTL regions
GRMZM2G114469	1	2085433	2087708	2018	8.0303	6.30502	6.27754	4.63134	5.56861	5.86068
GRMZM2G144101	1	3192128	3193970	2018	75.6277	108.967	96.4637	92.4476	107.047	104.418
GRMZM2G055698	1	3462300	3464276	2018	3.22734	1.65224	21.7693	23.7782	5.21203	5.25121
GRMZM2G181153	1	4234226	4235315	2018	37.0302	66.5829	70.6227	107.634	90.3593	117.648
GRMZM2G159477	1	5039236	5041642	2018	6.32552	6.4133	5.64545	5.95264	5.77608	6.78175
GRMZM2G090051	1	5373808	5376230	2018	3.23349	1.50947	2.13465	2.22527	5.953	6.49094
GRMZM2G055575	1	5531757	5536441	2018	21.1879	27.7965	18.424	30.6616	27.8128	21.6519
GRMZM2G110345	1	7555923	7560929	2018	25.4815	19.4495	15.115	14.5685	24.3998	22.5691
GRMZM2G048740	1	7681771	7696208	2018	12.4195	11.8416	11.051	16.0935	11.0728	10.4654
GRMZM2G046932	1	8967225	8971750	2018	61.1739	90.7239	60.2888	112.106	79.9515	63.2102
GRMZM2G450125	1	9051958	9054939	2018	0.502547	0.220055	0.210851	8.4009	15.0239	9.99321
GRMZM2G113239	1	9558601	9559355	2018	0.0467724	0.319888	0.178796	11.569	13.137	9.77187
GRMZM2G062724	1	10027911	10032255	2018	0.411488	0.223862	0.142999	5.27857	2.24043	1.38133
GRMZM2G154211	1	12350236	12355974	2018	4.87723	7.90193	40.3162	2.55527	5.86065	9.04243
GRMZM2G412674	1	14408843	14412714	2018	3.43169	4.80549	3.69098	4.329	4.31837	5.23512
GRMZM2G139963	1	14957965	14960921	2018	12.977	14.2177	25.5087	2.15731	9.36712	8.18527
GRMZM2G319057	1	16586371	16587277	2018	3.23152	2.69608	2.53015	0.806056	2.89467	0.794508
GRMZM2G006631	1	19099172	19101186	2018	26.4414	70.2127	34.392	76.8149	57.7959	73.8072
GRMZM2G464393	1	19638820	19642380	2018	4.31858	0.710879	1.34581	3.0397	2.85293	2.21556
GRMZM2G004397	1	21464564	21467986	2018	20.4056	19.1504	20.3418	23.5698	16.1561	14.2725
GRMZM2G162535	1	21567145	21568044	2018	9.84844	21.6022	18.1488	52.5018	34.3175	43.4659
GRMZM2G055025	1	22628423	22632521	2018	23.3106	31.0586	31.4253	107.167	100.739	88.4869
GRMZM2G070716	1	25369427	25371593	2018	25.5702	31.5546	26.1367	34.6021	35.1916	29.3653
GRMZM2G040728	1	27917245	27919033	2018	0.019739	0.438751	0.565922	0.107542	0.305742	0.32608
GRMZM2G103579	1	28794281	28800513	2018	33.8914	37.8258	22.0548	37.1172	37.8143	22.286
GRMZM2G122543	1	29683943	29687582	2018	0.898553	0.81427	0.807199	2.389	0.59383	0.76838
GRMZM2G135877	1	29789597	29791722	2018	3.73728	1.03661	0.714323	3.56551	4.28797	3.212
GRMZM2G172537	1	33529461	33532336	2018	37.4262	64.3286	68.4539	58.03	46.3022	74.3031
GRMZM2G035552	1	33883353	33886303	2018	2.74113	1.84593	1.75617	2.68649	1.24923	1.13094
GRMZM2G138103	1	34974212	34975305	2018	27.7486	47.6595	49.6795	59.8859	70.3013	75.2843
GRMZM5G840610	1	36573860	36574896	2018	6.87874	4.45418	6.05312	3.67346	4.53613	4.10326
GRMZM2G397002	1	38314088	38314852	2018	29.6411	41.4518	53.1571	47.9487	43.7389	49.4281
AC208204.3_FG006	1	38641587	38642063	2018	101.498	65.8851	110.865	172.468	107.254	112.729
GRMZM2G046274	1	38730267	38744310	2018	12.7817	6.12519	4.43769	13.6144	7.21718	6.59012
GRMZM2G110309	1	40356719	40362217	2018	10.5884	7.57326	27.2299	19.8936	18.0333	20.1287
GRMZM2G087459	1	40426197	40429337	2018	23.8687	24.8619	19.7205	32.9053	31.5476	21.7088
GRMZM2G171232	1	42169053	42171446	2018	12.0823	15.6753	9.78902	22.1683	21.9432	18.7799
GRMZM2G338333	1	42519187	42522213	2018	23.1694	13.1043	21.5201	18.553	35.018	36.2957
GRMZM2G141704	1	42849862	42855504	2018	15.0192	14.3495	19.3097	17.3556	12.8085	15.7003
GRMZM2G030880	1	43551664	43559569	2018	1.48829	1.41471	2.72529	3.43619	2.55781	2.10361
GRMZM2G073628	1	44196096	44197753	2018	36.6811	47.5148	41.9305	40.8524	44.0508	44.851
GRMZM2G107838	1	44354144	44357160	2018	13.1168	8.17804	10.1491	7.68511	12.8916	9.72106
GRMZM2G006981	1	45945729	45947469	2018	3.29319	3.27016	1.76728	1.57337	0.680119	1.84622
GRMZM2G032047	1	46129394	46130844	2018	3.5124	2.37912	3.33088	3.94501	2.37147	2.678
GRMZM2G112524	1	47176577	47177681	2018	0	0.163924	0.366492	3.41258	3.59699	4.93766
GRMZM2G329040	1	50625951	50650898	2018	7.28878	3.97126	4.93585	6.71002	3.83425	3.08851
GRMZM2G070849	1	51395397	51397668	2018	2.00503	0.244874	0.684341	0.713391	0.295775	0.357864
GRMZM2G138814	1	52072966	52083007	2018	18.5011	17.5629	15.1846	18.7471	18.2933	15.7453
GRMZM2G152891	1	52092838	52096639	2018	324.928	223.662	201.928	286.984	247.285	297.587
GRMZM2G106408	1	54731140	54737676	2018	6.97148	3.62215	4.56531	1.23234	1.46417	1.75513
GRMZM2G311182	1	56758337	56763169	2018	0.414379	0.103684	0.164199	14.1183	22.0522	8.15157
GRMZM2G073755	1	57298545	57301265	2018	67.3959	54.6154	45.7704	33.3408	86.9148	48.5092
GRMZM2G018229	1	57555312	57561325	2018	14.5755	18.4264	22.8436	25.1874	19.1186	24.4854
GRMZM2G134671	1	59766715	59771616	2018	2.4393	2.50972	2.91397	5.84132	3.07535	3.14211
GRMZM2G091648	1	60756830	60758244	2018	28.9338	21.479	11.1241	1.61425	3.43419	1.46897
AC204530.4_FG006	1	61669643	61671845	2018	5.12328	4.52948	7.26067	9.12266	7.87104	6.36276
GRMZM2G330650	1	63894558	63901034	2018	34.2191	27.5625	20.5779	46.646	35.5034	22.6883
GRMZM2G060544	1	72360144	72361438	2018	35.2313	36.1108	35.7023	35.3587	29.2282	40.9927
GRMZM2G032821	1	75404187	75433185	2018	5.6617	7.14944	10.8215	11.8728	7.54826	12.427
GRMZM2G084587	1	76878185	76889886	2018	25.9214	21.5427	25.1866	26.4501	27.8112	30.6085
GRMZM2G066441	1	81219487	81222936	2018	0.307405	0.295653	1.13839	1.10956	0.376949	0.130689
GRMZM2G057768	1	84681423	84684878	2018	7.93534	3.08362	8.1553	12.4427	10.0837	13.8834
GRMZM2G026147	1	85027909	85029809	2018	92.3654	21.8448	23.6472	22.5587	28.6326	19.7151
GRMZM2G176595	1	91884842	91886219	2018	5.27668	2.10682	7.81353	0.347507	2.54476	0.422601
GRMZM2G180916	1	94897504	94901091	2018	4.41623	5.29989	4.44343	4.30364	5.19697	4.93918
GRMZM2G001930	1	98363081	98365897	2018	37.9958	70.6992	58.87	63.1748	68.3862	36.4591
AC205513.3_FG003	1	101000403	101001765	2018	2.4647	0.108987	0.203055	1.06499	2.19404	1.44528
GRMZM2G394410	1	106163523	106167401	2018	9.47209	10.2234	21.4424	15.0624	7.82482	7.23409
GRMZM5G835985	1	116587735	116588867	2018	6.95043	4.66297	5.33173	0.509425	0.096553	0.151435
GRMZM2G158911	1	146834083	146835145	2018	11.8633	12.0352	10.695	56.0589	66.7229	55.1425
GRMZM2G171713	1	150906706	150908992	2018	5.02091	1.77399	3.47039	6.23813	4.15156	4.98704
GRMZM2G081151	1	160303288	160473130	2018	9.0871	39.261	18.2343	0.642354	0.148473	0.558879
GRMZM2G428216	1	165420890	165421476	2018	8.90349	10.2346	0.804888	73.8762	12.0514	2.33834
GRMZM2G142649	1	166727532	166729399	2018	15.6947	13.0821	9.16607	16.5315	15.7564	15.6748
GRMZM2G443345	1	166730541	166731137	2018	0	2.98354	0.226116	0.0644532	0.610802	0.114959
AC194609.2_FG003	1	176075758	176076456	2018	13.4887	19.6944	11.201	23.3403	22.3797	9.96564
GRMZM2G400268	1	179623959	179629166	2018	7.31968	5.50953	8.24965	10.1411	8.37732	6.72308
GRMZM2G059029	1	179749211	179750453	2018	0.994336	0.704339	1.71047	0.24765	0.99743	0.800595
GRMZM2G152555	1	183123257	183125969	2018	0.286358	0.890215	1.94053	0.212745	0.430105	0.48064
GRMZM2G050177	1	183697224	183704114	2018	1.37733	1.85345	1.95004	1.13949	1.54077	1.52429
GRMZM2G059129	1	187125120	187128858	2018	5.06657	1.10547	1.92106	3.56093	2.56128	2.86721
GRMZM2G441903	1	187432434	187434251	2018	10.4891	6.42646	9.65283	47.8125	14.7023	9.13561
AC234203.1_FG009	1	188093915	188095642	2018	57.2032	34.3088	35.9187	20.8519	12.5104	14.7161
GRMZM5G828396	1	192065332	192068032	2018	3.09666	6.1559	20.2522	18.4364	21.6516	21.6985
GRMZM2G096806	1	192437196	192441780	2018	68.6096	42.8211	32.381	133.98	52.5723	32.3454
GRMZM2G436319	1	194767910	194771939	2018	13.7011	9.48293	11.3101	10.1223	12.1112	11.1086
GRMZM2G136453	1	195364024	195371310	2018	96.9762	303.118	338.574	212.5	348.939	544.373
GRMZM2G043198	1	195433120	195449499	2018	48.2386	70.7152	65.294	74.0763	90.1084	75.6166
GRMZM2G107336	1	196567543	196569643	2018	26.0751	43.3097	40.6777	45.7305	56.9539	64.2866
GRMZM2G478417	1	199519465	199525696	2018	15.1288	14.6593	19.7223	12.1068	26.4137	24.8748
GRMZM2G017045	1	201661039	201662079	2018	0.450327	1.41162	0.789003	0.286238	0.697521	0.1094
GRMZM2G303149	1	207177188	207178075	2018	5.12995	13.4969	3.04034	66.2542	35.3972	30.0644
GRMZM2G059138	1	209352821	209353888	2018	3.96777	5.73825	2.24353	10.8086	3.10702	2.79534
GRMZM2G048276	1	210266117	210271149	2018	11.0335	14.0323	10.768	20.2748	17.7644	12.1519
GRMZM2G429940	1	211584368	211586209	2018	21.5866	55.0687	59.3243	54.9604	51.708	105.051
GRMZM2G078569	1	211664462	211671998	2018	54.3748	84.1382	71.3956	76.8783	52.7023	62.8375
GRMZM2G047019	1	211726385	211727970	2018	12.58	11.6304	20.087	21.0831	16.4851	24.2759
GRMZM2G123896	1	222643514	222645307	2018	550.838	313.287	133.298	139.093	602.402	385.979
GRMZM2G032222	1	223745977	223752961	2018	26.2957	23.0883	16.31	57.7673	39.8395	23.509
GRMZM2G176209	1	223906865	223910808	2018	32.0082	22.0615	32.32	50.1537	84.3367	72.6778
GRMZM2G414848	1	224835665	224848274	2018	67.5878	83.1239	61.0152	89.6756	87.5463	79.8287
GRMZM2G119657	1	227176425	227184375	2018	16.9088	10.2284	8.1088	15.4646	15.0965	8.63069
GRMZM2G079428	1	229910587	229926888	2018	18.5624	9.67392	10.3247	25.9004	15.3871	13.9547
GRMZM2G153233	1	230778452	230782861	2018	2.83154	5.93978	5.29284	4.93384	4.07026	4.09697
GRMZM2G069976	1	230860632	230873366	2018	9.11688	10.1603	10.5932	44.3961	12.9767	17.1193
GRMZM2G001676	1	233457234	233460466	2018	0.206208	0	0.0328446	0	0	0
GRMZM2G008607	1	234369876	234382870	2018	22.3082	10.306	9.63558	29.0049	24.2428	12.2825
GRMZM2G463445	1	238597329	238600499	2018	0.27036	0.106676	0.139125	0.317255	0.794582	2.95054
GRMZM2G012119	1	246605656	246608098	2018	10.9712	4.54757	7.79114	4.28414	9.09009	14.2289
GRMZM2G110298	1	248200543	248209103	2018	4.19562	6.70876	4.56653	35.981	6.65915	6.00232
GRMZM2G058227	1	249479638	249482415	2018	0.921213	1.93137	2.97651	4.58875	3.87298	14.3442
GRMZM2G014392	1	250953388	250956063	2018	1.78149	2.85423	20.6321	1.36602	8.28499	21.1969
GRMZM2G061101	1	257512113	257518809	2018	3.44793	2.98619	8.22697	0.417444	1.00063	0.81025
GRMZM2G068575	1	261178259	261192793	2018	61.3812	110.738	111.382	82.4619	103.761	111.782
GRMZM2G085116	1	262882132	262884333	2018	25.0971	30.6281	48.1029	30.7015	38.3435	31.8673
AC208113.3_FG009	1	263112725	263113264	2018	31.8316	16.7247	24.3998	57.2662	32.1849	35.4429
GRMZM2G072578	1	266434206	266435782	2018	10.1662	9.7058	14.0812	23.1798	22.4986	17.6907
GRMZM2G108115	1	273439062	273443742	2018	8.07206	13.2351	8.25018	52.6626	16.5654	10.7503
GRMZM2G169825	1	274475289	274478058	2018	3.30833	4.16148	3.03633	9.56008	5.49306	9.24796
GRMZM5G826714	1	277446649	277450112	2018	102.527	90.6844	147.209	140.595	112.971	80.9706
GRMZM2G328500	1	278192784	278199532	2018	107.956	147.266	273.35	209.862	227.501	238.998
GRMZM2G008072	1	278671734	278674963	2018	3.91733	4.04563	6.09373	10.7646	9.35981	11.2809
GRMZM2G047456	1	279632095	279634995	2018	21.2408	12.558	28.8485	39.9351	22.0245	24.3803
GRMZM2G040030	1	281042229	281045163	2018	104.122	90.7074	59.4345	158.968	162.552	89.1351
GRMZM2G177432	1	281951791	281952644	2018	233.776	302.14	295.03	207.064	236.205	209.756
AC235547.1_FG005	1	282473696	282477456	2018	6.25011	8.06578	16.0988	20.9986	12.1396	12.1325
GRMZM2G329181	1	286049789	286052959	2018	41.1987	46.6707	87.3416	55.1489	85.0329	79.2563
GRMZM2G342856	1	287341950	287342703	2018	0.0468344	0	1.02944	3.06195	0.870514	1.6839
GRMZM2G133023	1	287790453	287793357	2018	2.28103	1.46622	1.24567	5.17657	3.84307	1.83325
GRMZM2G046163	1	288338457	288340582	2018	0	0.198223	1.1301	2.60229	2.96891	3.51488
GRMZM2G064503	1	291383503	291389717	2018	11.0566	15.1432	14.0118	22.8118	19.0825	21.7642
GRMZM2G127404	1	291800658	291802017	2018	26.6407	41.2441	51.4902	133.854	51.882	49.429
GRMZM2G053458	1	296097227	296102118	2018	100.294	96.6092	72.8052	373.775	154.029	129.905	qPHP1
GRMZM2G113158	1	296740218	296743555	2018	15.8581	7.2082	13.0927	9.14125	9.39478	10.64	qPHP1
GRMZM2G176612	1	299203809	299209123	2018	26.1672	30.8937	35.2957	41.0651	36.6667	34.8443	qPHP1
GRMZM2G417843	1	299277345	299281841	2018	11.2066	11.0922	10.6622	11.0714	9.84911	8.61509	qPHP1
AC203966.5_FG005	1	299607382	299608497	2018	9.33457	29.0262	14.7873	6.0683	20.389	37.267	qPHP1
GRMZM2G086876	2	843404	846261	2018	2.83829	0.312612	0.648996	0.284605	0.952977	0.406097
GRMZM2G051974	2	1273216	1278753	2018	12.6765	5.95284	11.103	15.2163	12.1418	9.44318
GRMZM2G149996	2	1655917	1657372	2018	0.266789	0.725707	0.254963	0.660689	0.400713	0.565635
GRMZM2G040736	2	2084221	2085003	2018	1.75889	5.86053	7.67191	4.27539	3.4928	5.96023
GRMZM2G078033	2	2366062	2369774	2018	87.3339	60.7476	89.7972	97.0581	65.4319	99.718
GRMZM2G042599	2	3946869	3950571	2018	2.98914	2.02532	3.35807	2.65071	4.00605	4.86685
GRMZM2G391746	2	4045899	4046558	2018	0.160514	0.59464	0.613596	0.233203	0	0.0519927
GRMZM2G395114	2	4895674	4900685	2018	1.83773	7.30091	6.9447	3.50757	4.65113	5.97597
GRMZM2G081886	2	5069598	5072692	2018	38.4459	62.0763	77.1097	155.389	47.7643	83.0081
GRMZM2G160523	2	5219596	5221366	2018	3.23023	2.82973	3.60154	4.77994	4.61216	4.39839
GRMZM2G160585	2	5235193	5239216	2018	11.7811	12.4408	37.6407	1.89753	6.31724	6.29798
GRMZM2G474039	2	5512098	5512739	2018	0.440039	1.26965	0.105133	0.359613	0.340793	0.748306
GRMZM2G372074	2	5929773	5931624	2018	80.4842	87.4711	109.352	34.4479	89.1735	58.9583
GRMZM2G004590	2	6484127	6487480	2018	8.79634	21.5405	14.4721	29.6596	13.6578	8.27869
GRMZM2G005040	2	10384673	10389573	2018	3.70171	2.41114	0.662602	1.19085	1.4683	0.696581
GRMZM2G044800	2	10483475	10486040	2018	116.036	215.923	155.949	174.842	203.272	181.41
GRMZM2G345700	2	10545517	10546626	2018	95.8545	43.8155	56.4591	37.0226	125.163	111.756
GRMZM5G870342	2	10671618	10672229	2018	38.3713	46.0734	41.6885	69.4752	67.4481	37.399
GRMZM2G111232	2	11058106	11062138	2018	7.41512	3.96891	2.95781	5.64414	3.86177	3.88474
GRMZM5G870080	2	11385601	11389616	2018	10.3897	16.1177	7.69784	21.7515	22.9638	19.0577
GRMZM2G053909	2	11990984	11994111	2018	2.7957	2.34525	0.801531	0.666378	0.685633	0.526358
GRMZM2G041223	2	12202775	12208055	2018	9.73457	14.3746	14.5609	18.1007	15.6451	25.581
GRMZM2G176225	2	12607875	12610755	2018	9.55214	14.2272	5.3531	2.83061	4.44285	3.30004
GRMZM2G180190	2	12649206	12652213	2018	0.528957	6.89165	6.3492	7.42366	2.73104	5.81857
GRMZM2G149556	2	12691469	12694085	2018	222.76	174.517	184.492	247.81	366.617	275.718
GRMZM2G162266	2	12909478	12915270	2018	7.58014	7.37365	6.97465	17.0795	6.79969	7.07579
GRMZM2G032218	2	13863654	13872014	2018	1.48167	3.71448	2.84474	2.97443	3.76985	4.02754
GRMZM2G322817	2	14233437	14234354	2018	30.3124	34.9908	25.9909	79.472	84.4491	86.087
GRMZM2G024517	2	14240964	14241724	2018	6.72852	34.9896	7.84936	34.7874	19.8377	12.9415
GRMZM2G080274	2	16047725	16049837	2018	250.908	271.778	283.265	302.883	319.836	392.102
GRMZM2G069525	2	17494663	17498413	2018	2.45596	6.23885	2.11238	2.35115	3.53236	4.87538
GRMZM2G082181	2	18168323	18173183	2018	17.6875	14.9362	14.4085	34.1022	16.8766	15.9117
GRMZM2G101408	2	18421155	18424062	2018	10.8672	9.68273	10.0067	16.8415	13.2032	14.026
GRMZM2G172795	2	19041697	19046154	2018	7.65624	7.74199	16.0842	22.5285	33.3652	21.5494
GRMZM2G469313	2	19390329	19392986	2018	1.4747	0.749625	0.888768	0.28953	0.493881	0.955351
GRMZM2G162276	2	19823668	19824729	2018	129.315	309.257	337.383	159.965	112.382	128.052
GRMZM2G168917	2	22444903	22446413	2018	0.560897	1.03895	6.2984	2.67389	1.9789	3.58822
GRMZM2G160175	2	25359374	25362283	2018	0.771993	0.527985	1.15936	0.12017	0.0911052	0.257203
GRMZM2G108153	2	25458481	25460181	2018	9.69503	1.63282	3.29344	7.62332	28.4259	13.6575
GRMZM5G808366	2	26048274	26053073	2018	0.688262	0.0452615	0.927601	1.13455	2.40548	2.05788
GRMZM2G362413	2	27500836	27501761	2018	2.63133	0.945457	2.11379	1.74525	1.26012	0.963493
GRMZM2G021694	2	27625614	27627505	2018	2.66934	2.37712	1.32865	22.7841	10.882	20.3189
GRMZM2G306741	2	28210012	28217523	2018	5.52915	8.9995	13.3613	2.21965	5.4743	3.56553
GRMZM2G340601	2	28967660	28971193	2018	0.138664	0.0197575	0.287121	2.01458	1.88529	1.23517
GRMZM2G048295	2	30170679	30172939	2018	9.91054	9.20524	13.6923	11.8285	6.19472	5.25298
GRMZM2G136975	2	30250151	30254716	2018	0.348944	0.67618	0.578025	0.659053	0.960866	1.15288
GRMZM2G055420	2	30889122	30890311	2018	5.50581	5.5726	7.13663	3.86165	6.1755	7.59484
GRMZM2G018876	2	34309164	34353587	2018	19.4013	4.32556	8.77043	2.12925	23.4932	11.6305
GRMZM2G021619	2	36708164	36710640	2018	24.2359	15.5152	15.8725	20.1325	26.3954	18.2866
GRMZM2G130230	2	37085168	37093582	2018	47.489	101.49	88.1452	42.414	68.3044	49.2428
GRMZM2G063262	2	37392380	37396904	2018	24.6904	9.88465	6.29703	26.9445	17.5016	9.12961
GRMZM5G816457	2	39388778	39394181	2018	1.2921	4.81529	2.92521	7.58636	4.72813	7.66758
GRMZM2G102499	2	41931698	41935612	2018	202.13	194.589	212.369	235.023	269.354	192.824
GRMZM2G442546	2	44003822	44007551	2018	3.89215	2.6862	1.16238	4.41774	10.1524	5.00347
GRMZM2G161012	2	44903324	44905061	2018	4.49826	5.54129	6.29598	10.6906	5.26674	5.02509
GRMZM2G112039	2	48234092	48238269	2018	6.91096	2.14066	6.4542	1.9021	4.84622	4.58833
GRMZM2G146694	2	48438746	48440924	2018	0.991942	1.01762	0.511905	0.756601	0.471175	0.790406
GRMZM2G003720	2	49627184	49630358	2018	10.4813	6.216	7.61916	10.749	10.4718	10.7222
GRMZM2G007546	2	57066269	57070051	2018	3.29471	3.83748	4.62791	4.26469	3.31084	4.79166
GRMZM2G437912	2	59667646	59669581	2018	3.28325	7.26667	22.9924	0.914263	2.97595	6.73542
GRMZM2G170612	2	64120918	64123694	2018	3.20484	5.19801	3.00553	7.89806	9.71159	11.2347
AC196489.3_FG002	2	64574884	64575384	2018	245.571	302.015	413.596	273.344	359.481	397.535
GRMZM2G086267	2	68168982	68174718	2018	19.88	17.5173	18.0405	35.1057	26.4483	24.1053
GRMZM2G334680	2	78124015	78124751	2018	7.84737	18.2966	16.7887	28.0816	21.6395	21.8369
GRMZM2G042893	2	81074165	81077414	2018	4.89332	3.48862	4.879	0.846951	2.02481	1.02997
GRMZM2G052268	2	86845960	86850918	2018	7.97985	5.97254	11.0301	10.0444	9.43982	8.51194
GRMZM2G013357	2	86876029	86881956	2018	4.67739	6.76402	9.59616	11.6767	16.3161	14.0653
GRMZM2G177721	2	87639971	87649383	2018	0.27036	0.213353	0.0596251	3.17255	1.82539	1.23276
GRMZM2G498547	2	91478707	91479592	2018	0.0398568	0.102222	0.418991	0.390866	0.452724	0.232383
GRMZM2G097802	2	102470112	102475626	2018	4.81764	11.0385	14.8354	3.34058	5.51077	6.90402
GRMZM2G025132	2	108131703	108133245	2018	0.915441	0.450004	0.56866	0.174562	0.18906	0.200153
GRMZM2G023351	2	111990992	111992789	2018	0.686359	0.880158	0	0.0747882	0.0708744	0.16674
GRMZM2G106650	2	112022335	112024634	2018	1.64626	0.494909	0.138311	0	0.317573	0.210954
GRMZM2G167008	2	112109184	112111073	2018	34.221	25.8322	24.2381	12.9584	4.76173	4.71686
GRMZM2G168382	2	113028381	113030682	2018	3.72578	2.84337	0.399485	0.316859	0.412881	0.794741
GRMZM2G147659	2	114408062	114408934	2018	42.392	34.9962	45.5383	69.5082	89.4705	43.0414
GRMZM2G076905	2	122212902	122215497	2018	16.4867	28.3171	16.8089	8.84888	20.0444	18.0961
GRMZM2G152739	2	128828154	128832461	2018	5.49621	7.42663	17.3481	7.81881	7.788	8.38222
GRMZM2G111143	2	134470121	134472893	2018	40.8297	25.8337	50.3698	97.8427	52.2482	51.2167
GRMZM2G047486	2	136808741	136813600	2018	28.8939	29.8122	23.1514	79.2525	32.7611	27.4134
GRMZM2G177005	2	137255040	137257585	2018	137.605	175.687	149.715	194.324	198.515	143.455
GRMZM2G324314	2	138942651	138945687	2018	63.5669	93.1528	71.4451	67.758	92.4075	68.3491
GRMZM5G898141	2	140392993	140397605	2018	15.7478	28.9655	14.5024	32.4468	20.7456	15.8128
GRMZM2G132000	2	145653086	145656777	2018	63.1223	56.2859	60.9732	95.7524	86.1132	61.2394
GRMZM2G007283	2	151335183	151340249	2018	25.6457	31.0138	19.3994	40.5002	28.5996	29.2266
GRMZM5G876616	2	159085087	159087611	2018	120.03	57.3303	61.2092	75.5236	60.5603	43.1295
GRMZM2G162739	2	159575160	159577058	2018	4.03526	2.38463	8.81459	6.07876	7.04719	8.36647
GRMZM2G548817	2	168986657	168990603	2018	27.1867	14.0631	17.98	39.4445	27.7174	23.2597
GRMZM2G402417	2	171271427	171273196	2018	1133.9	1220.53	1150.48	908.795	1383.97	969.01
GRMZM2G134955	2	171554524	171555173	2018	26.5664	41.8007	29.0231	50.6141	59.578	35.6878
GRMZM6G654251	2	173431737	173433706	2018	405.129	114.042	99.1699	5.58428	22.5201	15.5218
GRMZM2G038730	2	174102861	174104171	2018	3.42088	1.49681	3.99001	1.99584	3.22649	2.77453
GRMZM2G163418	2	176398481	176400987	2018	3.96942	2.02352	1.88268	0.336407	1.39666	1.71433
GRMZM2G051752	2	177753432	177754662	2018	4.10543	5.40174	2.88128	6.32572	21.7597	6.9503
GRMZM2G499154	2	179665690	179669326	2018	0.0729611	0.103958	0.116211	1.37802	15.4197	7.70437
GRMZM2G114681	2	180086933	180089653	2018	84.1721	60.3145	135.692	101.414	94.8048	100.441
GRMZM2G119214	2	180400491	180401271	2018	3.83839	0.350022	1.71184	6.07849	3.80503	7.70848
GRMZM2G057852	2	183846599	183847686	2018	13.1775	35.5447	19.9757	56.0202	73.2984	106.983
GRMZM2G005146	2	184401793	184403738	2018	1.5647	2.46551	1.52466	0	0.887069	1.01365
GRMZM2G041127	2	188712314	188714917	2018	15.2698	26.2361	40.1889	40.2665	45.5531	40.97
GRMZM2G120091	2	190365539	190368111	2018	2.45674	3.65415	2.30966	23.5485	15.2418	14.4985
GRMZM2G159926	2	190733930	190737879	2018	14.1355	5.33185	9.31708	18.2404	28.8747	15.5009
GRMZM2G422644	2	195819812	195827432	2018	24.5522	19.358	17.3756	10.0356	21.189	16.8794	qPHP2
GRMZM5G873455	2	196390331	196391091	2018	591.692	917.425	1082.72	679.164	929.159	1411.34	qPHP2
GRMZM2G108991	2	197173053	197175727	2018	7.3226	10.8781	7.20505	24.1888	21.4912	14.4138	qPHP2
GRMZM2G153369	2	199044953	199046279	2018	56.6855	67.6524	67.2507	39.8747	29.7964	23.5574	qPHP2
GRMZM6G868472	2	199108801	199119146	2018	6.53806	7.50674	4.21393	10.3134	9.38116	6.46411	qPHP2
GRMZM2G081790	2	199230671	199233898	2018	5.83688	5.39196	8.55316	5.38841	5.65892	6.0343	qPHP2
GRMZM2G004784	2	199373402	199377252	2018	14.7516	18.5043	14.5306	24.9799	22.2897	18.4303	qPHP2
GRMZM2G400173	2	200113143	200118845	2018	6.31025	2.45793	3.39887	1.31212	1.8218	1.8686	qPHP2
GRMZM5G821439	2	204949825	204954417	2018	24.7558	15.2635	18.9211	28.6797	23.721	16.0564
GRMZM2G142922	2	205415708	205417752	2018	5.42217	3.43968	7.31065	2.03212	2.63902	3.02041
GRMZM2G073197	2	206299883	206303548	2018	10.436	9.0359	7.0813	8.80133	31.4328	43.4183
GRMZM2G143173	2	210976308	210977658	2018	70.3425	78.957	92.7193	138.496	142.72	144.628
GRMZM2G427807	2	211020032	211021153	2018	4.21743	2.04492	3.57931	5.93297	4.97248	3.45598
GRMZM5G849499	2	211059193	211060310	2018	1.8004	1.16113	1.14706	1.41111	2.38098	1.71883
GRMZM2G117993	2	212900215	212905203	2018	14.202	21.592	33.8945	73.402	23.1869	24.0952
GRMZM2G075148	2	213843529	213851346	2018	0.802572	1.30002	1.0092	0.368216	0.479801	0.410469
GRMZM2G021129	2	213882387	213893711	2018	41.4091	57.0485	50.57	54.829	53.524	47.7748
GRMZM2G327686	2	215332840	215335028	2018	2.3638	5.25416	5.91274	14.2895	11.7163	17.4172
GRMZM2G159041	2	215593691	215596538	2018	18.1522	14.0884	14.2096	55.7264	32.0187	21.3717
GRMZM2G010505	2	217262683	217266694	2018	12.3089	10.6994	14.3814	8.81204	7.49835	8.22324
GRMZM2G003409	2	218011745	218014457	2018	0.921577	1.96965	2.08171	1.9323	1.48512	1.69608
GRMZM2G140667	2	219258176	219261097	2018	166.479	200.258	171.62	224.301	163.348	186.224
GRMZM2G154735	2	222878520	222879755	2018	6.35809	15.4253	4.68035	2.94909	16.1918	11.9393
GRMZM2G166718	2	224775378	224792014	2018	1.58652	1.37868	3.84047	1.2633	1.44923	2.13464
GRMZM2G097896	2	225403494	225410595	2018	19.293	13.438	12.7172	19.3331	16.0757	11.7801
GRMZM5G838671	2	225763933	225765876	2018	10.4437	11.5619	14.2172	22.3503	11.1722	15.5878
GRMZM2G078013	2	229691128	229697078	2018	1.64143	0.730467	1.43973	0.931031	1.57887	0.775669
AC190841.2_FG007	2	230083975	230084298	2018	9.80921	10.0631	6.66623	5.34424	6.41511	5.61328
AC217293.3_FG005	2	232360733	232362649	2018	0.936796	0.64418	1.24559	0.576956	0.799115	1.20717
GRMZM2G020898	2	234432121	234436077	2018	0.563564	0.436342	1.22959	0.799464	1.88857	2.01489
GRMZM5G822237	2	234581634	234582741	2018	64.1745	36.4092	71.7264	40.797	67.7913	82.8366
GRMZM2G324471	2	235391940	235395163	2018	47.7268	56.2585	47.5435	41.2453	49.3077	44.2076
GRMZM5G881605	2	236262545	236266748	2018	28.6103	22.427	28.2016	44.7322	26.5802	25.6167
GRMZM2G146688	2	237250179	237253121	2018	1.69393	4.93155	4.44818	12.671	12.3861	19.901
GRMZM2G018923	3	545625	550635	2018	8.11657	6.5117	7.75678	4.78507	3.72154	4.50276
GRMZM2G093090	3	1847706	1848827	2018	5.07334	6.07783	13.4289	6.43734	27.0557	26.7256
GRMZM2G412073	3	2801532	2802886	2018	1.12064	0.712961	0.44831	0.170385	0.376759	1.44352
GRMZM2G470914	3	5850533	5854573	2018	70.437	56.8176	50.3231	103.036	77.329	55.9714
GRMZM2G141665	3	7136721	7138382	2018	4.09686	8.2231	6.57507	9.21932	19.6349	18.0447
GRMZM5G898269	3	8275579	8276920	2018	18.1483	17.1965	8.37287	15.0018	13.7551	11.2936
GRMZM2G314898	3	8300533	8304232	2018	31.4532	29.0949	64.9937	78.8102	56.5916	54.1095
GRMZM2G083810	3	8887555	8888747	2018	22.881	120.985	244.41	158.139	361.072	259.046
GRMZM2G138750	3	11218171	11221842	2018	3.39181	1.29784	0.901858	3.87468	6.00216	16.2671
GRMZM2G054559	3	12195404	12200349	2018	57.1036	48.4698	43.7832	56.1777	82.2267	57.4704
GRMZM2G150906	3	12571385	12575346	2018	2.3468	3.65356	1.93587	0.820983	1.2882	0.864181
GRMZM2G146740	3	13548043	13549667	2018	6.85105	9.73297	11.482	13.3934	13.1346	13.3638
GRMZM2G163939	3	16571066	16572748	2018	113.943	177.535	147.94	157.892	196.098	202.48
GRMZM2G100898	3	17928019	17933818	2018	13.0469	16.0565	11.3148	6.80176	12.1975	16.2777
GRMZM2G022897	3	19770162	19785650	2018	19.0464	13.8319	21.7639	7.47024	8.82983	9.54478
GRMZM2G395983	3	21863842	21865121	2018	4.96591	5.75486	5.82677	4.59939	4.52962	6.78261
GRMZM5G883759	3	28923680	28924972	2018	8.10125	4.99775	5.70026	4.0742	5.02541	4.46962
GRMZM2G171677	3	30054877	30058988	2018	19.9631	35.2303	24.5269	19.8942	21.6877	16.4946
GRMZM2G171400	3	31389203	31393847	2018	25.9574	14.9763	8.47259	3.36716	5.6997	7.02042
GRMZM2G070167	3	32241094	32242303	2018	12.2225	6.28602	10.2322	5.62244	4.49567	7.0824
GRMZM2G314563	3	35416951	35420506	2018	12.2623	10.8191	9.44638	9.61428	8.42121	9.28056
GRMZM2G402977	3	35965644	35966737	2018	8.34418	10.6551	17.6646	12.8518	11.5975	21.246
GRMZM2G472248	3	36311866	36312838	2018	52.9516	17.9337	16.2322	263.892	107.221	133.734
GRMZM2G018951	3	37768787	37774989	2018	4.52885	3.85722	6.22012	5.44403	4.24663	5.39168
GRMZM2G024733	3	39211508	39218699	2018	17.2164	12.2292	8.36415	65.8157	34.6818	18.4736
GRMZM2G017520	3	48494886	48497275	2018	7.03249	5.68288	7.53685	2.28062	4.11505	2.55452
GRMZM2G434519	3	55355520	55357584	2018	9.34958	7.763	5.07824	3.22487	2.08371	3.79101
GRMZM2G001426	3	69955114	69957195	2018	2.91732	8.72912	8.67198	5.13787	8.75717	9.42761
GRMZM2G108527	3	83703300	83704486	2018	19.8134	1.8312	6.65289	5.86741	5.28387	3.72928
GRMZM2G180728	3	86727729	86730511	2018	10.6411	12.0455	10.5075	6.37562	8.94881	10.8989
GRMZM2G080503	3	92276172	92279783	2018	1.18447	1.18424	1.70753	0.109376	0.518261	0.507217
GRMZM2G005516	3	106115549	106117042	2018	2.48216	3.0627	3.27696	0.390362	0.264238	0.248661
GRMZM2G095331	3	115310379	115311564	2018	0	0.101819	0.142276	0.875987	1.16835	2.08321
AC217370.3_FG003	3	121041431	121044521	2018	3.40053	3.01894	9.37439	1.71016	2.16088	2.16058
GRMZM2G410951	3	124938923	124946526	2018	1.06028	0.483074	0.940473	0.539613	0.642495	0.394853
GRMZM2G067476	3	127026956	127030070	2018	69.8821	79.0717	79.4398	69.5187	85.3055	76.062
GRMZM2G047626	3	127316146	127317795	2018	1.80522	2.60035	2.0797	0.70059	1.04696	1.29763
GRMZM2G081363	3	127990107	127991462	2018	1.9792	0.912807	3.23541	0.283765	0.322698	0.202449
GRMZM2G160902	3	128957708	128959418	2018	27.8006	37.9529	59.5271	88.4939	35.7616	46.7095
GRMZM2G046061	3	129109119	129110515	2018	1.21334	2.31229	2.56068	1.29455	1.38342	1.84226
GRMZM2G108348	3	135622399	135624833	2018	159.357	350.864	228.313	245.974	287.799	246.199
GRMZM2G324157	3	138767108	138768235	2018	0.78265	1.57906	3.88937	1.05748	2.26289	2.15991
GRMZM2G101020	3	141387560	141390705	2018	131.232	188.724	127.35	158.386	169.417	139.773
GRMZM2G069408	3	143081710	143087556	2018	5.23268	5.11614	4.77385	11.4358	5.84255	6.00756
GRMZM2G122431	3	145209829	145213170	2018	0.486918	0.892005	0.952827	0.240017	0.311256	0.101391
GRMZM2G113096	3	145216388	145218746	2018	13.4857	19.532	16.0324	15.3679	21.7577	18.2534
GRMZM2G309512	3	146284125	146287100	2018	0.23732	0.0608658	0.532979	0.413748	0.441107	0.588062
GRMZM5G866269	3	151490191	151491123	2018	4.69328	2.75038	4.81078	2.06209	1.56334	2.02287
GRMZM2G096037	3	154129011	154130375	2018	4.57334	4.55316	7.96669	15.8961	9.50478	18.3389
GRMZM6G188781	3	154162817	154165422	2018	7.46357	5.51056	3.00635	3.39418	3.28025	3.56638
GRMZM2G084717	3	155844556	155845945	2018	50.607	21.6104	17.3838	41.3852	43.3381	29.0815
GRMZM2G060116	3	155888047	155889189	2018	0.741307	1.00823	2.18974	2.12954	2.57481	1.14602
GRMZM2G092679	3	156094640	156101430	2018	0.220248	0.271977	0.771779	2.93322	2.14796	2.54451
GRMZM2G336909	3	156842892	156857661	2018	4.39271	5.52589	4.47533	2.846	4.14095	4.42239
GRMZM2G025659	3	160793385	160797335	2018	0.924286	1.13879	1.55879	0.444325	0.842145	1.585
GRMZM2G140107	3	161295516	161301138	2018	1.3678	0.913279	1.45983	5.36328	1.63922	1.98886
GRMZM2G164475	3	162783765	162786921	2018	20.2531	27.2183	29.4339	52.451	22.7287	26.3963
GRMZM2G359397	3	166424529	166427618	2018	6.24573	9.2721	4.30138	32.5588	5.40524	3.10204
GRMZM2G368411	3	170942901	170945698	2018	4.09949	3.19725	6.34633	5.35513	7.08008	8.01386
GRMZM2G039365	3	171792049	171795701	2018	143.283	52.5598	28.6095	184.512	131.255	96.8974
GRMZM2G400602	3	174404507	174407023	2018	51.3606	17.0985	17.4286	4.21134	11.8211	18.0358
GRMZM5G837822	3	176615173	176616148	2018	7.74284	2.10336	4.25305	1.61641	2.76475	3.58622
GRMZM2G148115	3	179105980	179110133	2018	11.2234	15.8403	10.895	13.4138	19.7855	15.6224
GRMZM2G154641	3	179564866	179569662	2018	27.4782	19.2586	27.3129	37.6828	61.5672	52.5613
GRMZM2G123977	3	181812170	181816113	2018	1.69991	2.27586	1.9464	3.91426	1.14263	1.37136
GRMZM2G033630	3	182764839	182768617	2018	5.55776	3.3625	2.81095	2.23604	2.87834	2.77512
GRMZM2G448633	3	182831773	182837044	2018	6.86608	6.11963	6.82825	7.00399	6.84316	9.71768
GRMZM2G011541	3	184054457	184057725	2018	8.05795	5.69841	7.40505	2.62705	2.87565	3.05692
GRMZM2G027375	3	184324543	184326998	2018	15.2266	5.35936	4.53452	15.3852	10.8682	7.09776
GRMZM2G312201	3	186256882	186265853	2018	6.07051	3.66959	5.68777	9.24941	4.84171	5.02952
GRMZM2G456114	3	186448760	186453281	2018	0.984382	1.12917	2.89369	1.34417	1.49256	2.71228
GRMZM2G054811	3	191247308	191253684	2018	15.2586	13.5409	19.5618	12.8914	12.2168	15.9287
GRMZM2G127453	3	191738709	191741785	2018	76.3389	39.9327	43.7024	60.8224	89.2619	65.5095
GRMZM2G144960	3	195675875	195677364	2018	4.18148	6.23406	11.7204	13.9467	15.9814	18.0619
GRMZM2G162175	3	195708823	195719225	2018	30.6719	25.1673	48.3469	55.182	68.7533	79.6091
GRMZM2G140455	3	199692683	199693766	2018	5.06754	6.82247	13.4229	3.86959	5.068	4.07129
GRMZM2G330229	3	200478621	200488694	2018	20.1266	15.7401	21.0696	3.19457	0.923353	2.67798
GRMZM2G091540	3	204651106	204656000	2018	1.07913	0.5096	1.36523	3.97552	0.392666	3.54537
GRMZM2G159937	3	204715844	204717904	2018	2.39876	8.80342	91.3696	9.39093	29.2993	28.4212
GRMZM2G098569	3	205218174	205222694	2018	31.3044	42.6272	34.2643	111.288	78.0692	80.8858
GRMZM2G055450	3	206259530	206265981	2018	11.7766	12.0105	9.97058	16.23	25.1092	27.2877
GRMZM2G050570	3	206609421	206611387	2018	7.73765	7.75072	11.8726	19.1904	19.7618	19.8529
AC233945.1_FG003	3	207971265	207978310	2018	1.81398	1.27113	1.13677	0.891082	3.68487	2.8608
GRMZM2G059052	3	209572240	209574768	2018	1.59949	2.15747	2.5986	2.71112	2.47748	5.0946
GRMZM2G087101	3	209674396	209676204	2018	3.09193	7.41983	3.91391	0.118214	0.140034	0.0263557
GRMZM2G059799	3	210146159	210148750	2018	6.8702	2.80174	2.44237	8.59993	4.57945	2.89247
GRMZM2G437460	3	210346707	210354569	2018	14.2092	16.378	19.0865	29.0668	17.799	18.4308
GRMZM2G150952	3	213086587	213098517	2018	13.3058	14.5068	12.8682	2.71353	2.88549	6.26086
GRMZM2G023220	3	214386585	214391385	2018	9.2573	14.5508	5.36618	3.76517	6.79874	6.51137
GRMZM2G064473	3	214552561	214558272	2018	68.8778	91.4005	96.6438	101.784	49.0852	73.4825
GRMZM2G126260	3	214980803	214985892	2018	1.03862	0.246157	1.41517	2.1626	2.3786	4.44678
GRMZM2G029547	3	215838811	215845681	2018	0.711819	5.74401	8.66094	6.50768	2.88635	9.34641
GRMZM2G327357	3	216086839	216089671	2018	0.0539544	0.588106	0.721878	0.0440931	0.181071	0.340792
GRMZM2G047813	3	219377091	219378851	2018	229.986	385.676	328.723	365.686	418.659	550.856
GRMZM2G116135	3	220590843	220593572	2018	190.352	308.836	215.747	217.551	293.147	208.839
GRMZM2G371606	3	220761680	220767180	2018	4.51216	7.72671	4.52249	1.82874	2.78423	2.17895
AC217499.3_FG001	3	221237299	221242013	2018	56.9354	45.8761	34.9208	66.5315	44.5248	34.1622
GRMZM2G111113	3	221984909	221987220	2018	4.71962	3.40806	6.20364	1.44794	1.43525	1.73654
GRMZM2G034985	3	224760341	224764683	2018	10.4479	3.73724	4.98822	5.49694	37.0156	29.2261
GRMZM2G071154	3	226857134	226859487	2018	36.4533	48.6827	44.8441	119.261	83.4169	61.6769
GRMZM2G011592	3	227277700	227282452	2018	57.4324	61.0538	26.4458	32.5296	37.3077	22.2093
GRMZM2G154245	3	227367113	227369249	2018	14.8982	10.3651	5.6296	0.237732	0.289659	0.272583
GRMZM2G053726	3	229472439	229474809	2018	7.74576	9.08212	9.43293	11.6051	12.0809	8.99042
GRMZM2G085854	4	3270661	3272696	2018	3.83311	16.4885	21.283	0.944954	5.91032	9.15183
GRMZM2G070553	4	3464429	3471840	2018	14.6556	14.8514	25.0203	9.80992	8.94925	14.4425
GRMZM2G058340	4	4992643	4997690	2018	4.68355	2.67524	6.06034	0.383882	0.256795	0.543726
GRMZM2G574887	4	5470074	5471217	2018	11.9151	29.7144	32.6268	59.265	90.7159	51.9527
GRMZM5G836322	4	5513852	5514711	2018	0.410618	0.596768	0.588624	20.0446	15.7732	13.9655
GRMZM2G011364	4	5707710	5712354	2018	22.3094	21.5066	21.6523	34.3923	25.2601	23.0961
GRMZM2G133675	4	6601618	6606573	2018	2.40918	2.51579	2.16332	4.65125	6.32792	4.71362
GRMZM2G017804	4	11838251	11842959	2018	17.6476	16.3099	13.2599	28.7566	12.038	8.46151
GRMZM2G351347	4	19967150	19968544	2018	0.734108	0.822364	0.169344	0.193082	0.182978	0.0491974
GRMZM2G101446	4	20566051	20572790	2018	253.726	305.123	267.391	328.456	354.91	349.681
GRMZM2G024563	4	23650363	23665453	2018	15.6491	18.1761	10.3336	50.5093	18.3267	12.1921
GRMZM2G026676	4	29089745	29090613	2018	2.99425	0.853268	2.18021	28.6906	7.01814	5.31123
GRMZM2G081577	4	29821216	29823740	2018	4.2936	3.98469	2.677	1.62621	3.03479	3.79296
GRMZM2G128504	4	32633039	32634775	2018	1.34178	2.45061	3.88576	0.28798	0.713762	0.711195
GRMZM5G828945	4	32785322	32791864	2018	4.00784	2.18529	2.95557	3.64497	2.37885	1.10397
GRMZM2G145972	4	35243107	35249091	2018	13.2873	20.9661	49.2012	35.8677	18.55	24.9395
GRMZM2G062476	4	37377550	37384432	2018	8.29989	9.68786	7.14732	20.4794	11.0469	8.37341
GRMZM5G878754	4	39809606	39812283	2018	20.4579	37.2648	42.5013	56.9452	55.5735	60.4977
GRMZM2G085960	4	52592564	52596150	2018	8.74313	8.08934	7.21617	9.15567	9.84903	9.17646
GRMZM6G174411	4	56948351	56950315	2018	1.83666	0.809368	1.77334	0.206319	0.430149	0.515188
GRMZM2G076348	4	70147950	70149770	2018	4.26045	4.69342	16.2317	301.846	413.013	408.503
GRMZM2G091155	4	81728938	81732551	2018	136.736	224.208	180.905	207.026	226.941	189.112
GRMZM5G835157	4	95074371	95075311	2018	1.76378	0.70581	0.753139	0.204456	1.04628	1.45867
GRMZM2G140095	4	96567666	96575608	2018	11.3637	14.4041	10.2242	15.4151	14.7065	12.7709
GRMZM2G301848	4	97051406	97053363	2018	0.457424	0	0.466291	0.365513	0.220427	0.592663
GRMZM2G156079	4	106696523	106697982	2018	0.926044	1.95281	2.92048	1.41267	7.07622	5.48923
GRMZM2G177510	4	108100567	108104522	2018	0.719269	0.640178	1.57251	0.300614	0.203487	0.593622
AC217811.3_FG003	4	112646517	112648481	2018	8.15586	7.6648	9.5909	15.3788	10.4228	13.0122
GRMZM2G022694	4	121863937	121865666	2018	12.1861	17.3807	14.3965	18.6832	13.6796	15.8485
GRMZM2G156803	4	123355329	123361714	2018	7.1273	4.651	7.18753	3.75288	3.55649	3.85226
GRMZM2G106752	4	124952224	124956778	2018	2.08888	2.02883	3.62638	0.498322	0.906197	1.26115
GRMZM2G133563	4	126025310	126036615	2018	3.0544	4.5811	8.7058	1.98524	3.04335	2.96808
GRMZM2G349745	4	127983325	127984134	2018	5.53675	3.16803	0.958271	0.332531	0.180073	0.508373
GRMZM2G008748	4	128289717	128292060	2018	95.6128	142.865	135.825	135.058	199.787	174.884
GRMZM2G112228	4	134178166	134197523	2018	4.97941	3.67775	2.37934	6.95751	5.59653	3.86766
GRMZM2G366392	4	136094171	136096890	2018	59.2312	18.0988	18.1315	21.8549	67.0613	49.1542
GRMZM2G133203	4	138185804	138187797	2018	9.91531	11.916	12.3108	43.5706	31.4294	36.2896
GRMZM2G078092	4	145649722	145652512	2018	41.6376	26.1302	21.5677	39.8401	46.3304	47.3351
GRMZM2G157458	4	146170301	146171109	2018	3.18648	0.895607	1.6269	2.37815	7.7978	4.49618
GRMZM2G004180	4	151776492	151778099	2018	19.128	24.5571	19.5183	14.238	15.3071	13.4657
GRMZM2G027098	4	152458301	152459746	2018	2.61477	1.12946	2.57777	1.76947	3.83691	2.54087
GRMZM2G080608	4	154445557	154447780	2018	48.3742	59.8176	65.2501	69.0129	79.2451	79.3077
GRMZM2G126505	4	159692123	159694949	2018	1.90963	3.78803	2.9941	12.371	11.5233	37.8815
GRMZM2G057031	4	159900689	159911939	2018	3.05508	2.57889	3.37355	6.57394	5.02369	6.24933
GRMZM2G029573	4	160486837	160493459	2018	26.1179	40.4844	29.4723	67.5735	65.8814	60.1761
GRMZM2G064701	4	162287173	162296056	2018	3.46065	7.06315	8.78952	14.4379	14.6804	13.5221
GRMZM2G064960	4	162296393	162298749	2018	5.80755	10.9504	9.20394	10.3359	11.8107	12.102
GRMZM2G011015	4	163885490	163886294	2018	15.6606	8.10052	5.44995	17.0644	11.2339	10.7421
GRMZM2G105522	4	163929110	163930629	2018	0.349635	0.362956	0.525072	1.38784	0.851019	1.31048
GRMZM2G125387	4	166019457	166024247	2018	9.38341	8.66929	7.36369	0.936597	1.02495	0.437516
GRMZM2G014854	4	167106081	167107407	2018	36.8034	36.5822	48.3964	34.912	43.2797	51.3564
GRMZM5G885045	4	168604543	168605166	2018	0.848874	4.59615	4.05623	0.616643	1.86999	2.8596
GRMZM2G019177	4	169036645	169041098	2018	35.7055	36.4286	26.6733	57.8888	35.4384	30.4261
GRMZM2G085547	4	170251431	170258449	2018	11.9022	11.5204	12.6963	13.8263	9.66981	9.82723
GRMZM2G172214	4	171293787	171295980	2018	5.93895	5.59651	3.95041	0.955989	12.7531	3.62334
GRMZM2G142661	4	171405281	171409735	2018	6.09325	5.20916	8.94269	41.8845	42.9203	40.044
GRMZM2G178801	4	171470615	171477805	2018	25.7008	18.6116	19.1705	28.981	18.2955	16.2473
GRMZM2G099420	4	171813347	171815152	2018	1.04965	0	0.382141	15.2498	4.92908	16.0526
GRMZM2G178955	4	173337451	173342631	2018	5.80895	3.99814	6.14737	8.51105	7.93009	10.7793
GRMZM5G855924	4	173648501	173648980	2018	14.5667	8.61657	17.6473	1.84376	0.759685	1.14384
GRMZM2G155499	4	174874447	174876003	2018	1.17937	0.0969474	1.27882	0.0741398	0.421559	0.528943
GRMZM2G070138	4	175159938	175163364	2018	26.2695	16.4937	19.3844	26.7004	31.2916	20.2543
GRMZM2G121151	4	177357393	177358980	2018	13.854	10.2849	6.18426	15.3139	21.2406	32.0246
GRMZM2G473016	4	178499148	178500675	2018	3.19477	1.66792	2.35396	1.19581	2.51829	1.16122
GRMZM2G080079	4	182134219	182136764	2018	2.08246	3.67425	10.4165	4.73136	2.72228	4.41318
GRMZM2G179737	4	185695937	185699546	2018	115.382	152.069	121.354	132.045	127.671	92.9678
GRMZM2G336448	4	186681000	186686184	2018	0.938555	1.237	1.69424	5.82363	0.592268	0.78536
GRMZM2G095141	4	186832742	186836016	2018	8.64591	7.81876	7.33311	6.24136	7.57476	7.06257
GRMZM2G012391	4	187530189	187533672	2018	88.9116	50.5787	45.2655	63.4167	98.9248	79.6658
GRMZM2G146222	4	188205273	188206844	2018	1.17038	1.44909	0.925654	2.72648	4.6675	4.35312
GRMZM2G441541	4	191928760	191933957	2018	11.728	7.61119	27.6231	5.35621	2.83384	3.46681
GRMZM2G046574	4	192907067	192910250	2018	60.7754	64.138	71.7955	26.4447	23.5121	28.5849
AC215244.3_FG002	4	193913422	193938699	2018	96.0119	110.565	86.124	105.483	104.948	85.017
GRMZM2G157481	4	195189096	195190998	2018	4.97702	8.62796	14.2881	9.70572	8.4636	6.94748
GRMZM2G125768	4	195534344	195540177	2018	19.8636	27.1103	20.4065	18.8557	24.4963	20.0523
GRMZM2G079436	4	201286274	201289489	2018	1.05556	0.445341	0.91706	9.4852	2.32152	0.706019
GRMZM2G033022	4	201356303	201362161	2018	27.6537	30.8698	26.919	47.6737	38.4679	38.8744
GRMZM2G028046	4	204443542	204445620	2018	0.867064	1.31405	1.12995	2.57669	5.84008	5.70643
GRMZM2G089317	4	207457267	207460063	2018	7.17985	6.84795	7.02496	12.6133	9.2297	8.30588
GRMZM2G014071	4	212126434	212130438	2018	8.35207	6.8897	15.4736	27.414	17.0522	16.0754
GRMZM2G116376	4	213568315	213571277	2018	19.0443	36.1524	27.3437	2.92469	7.61727	9.20867
GRMZM2G053934	4	224574719	224578716	2018	36.6079	24.4441	18.5458	38.5961	28.5702	21.0295
GRMZM2G054233	4	224606569	224611914	2018	20.8128	13.6682	12.2258	35.0394	16.0819	13.9398
GRMZM2G040452	4	230075113	230077905	2018	3.79528	2.80675	1.79469	4.99405	3.20034	1.41651
GRMZM5G876003	4	232677541	232695637	2018	4.78008	4.98595	5.81406	6.3051	6.09322	5.82291
GRMZM2G180967	4	233464006	233466485	2018	31.8386	24.0202	24.6164	30.1785	45.2275	34.7047
GRMZM5G876160	4	233538200	233543629	2018	19.8729	18.3789	13.0614	27.9332	14.0748	10.7325
GRMZM2G179501	4	233717510	233718653	2018	0.236774	0.0289171	0.226278	0.184284	0.279424	0.788854
GRMZM2G063909	4	234339416	234350470	2018	12.2251	31.2655	29.6776	26.6043	15.7397	24.1781
GRMZM2G145962	4	235038350	235040547	2018	13.3513	16.5697	20.4028	13.7398	15.1521	11.3757
GRMZM2G125308	4	235227366	235229514	2018	15.2848	14.5958	10.8295	29.3512	19.8263	19.7184
GRMZM2G101872	4	237270999	237271985	2018	4.27043	13.3395	9.22178	9.44067	9.83703	13.4069
GRMZM2G119932	4	237469064	237471390	2018	3.95481	5.69133	5.96846	18.2248	7.65711	6.35703
GRMZM2G166145	4	238037772	238041407	2018	19.4395	18.4546	17.167	29.5169	28.8433	27.0684
GRMZM2G155370	4	238141556	238145187	2018	0.452733	0.411234	0.189291	0.0770804	0.292186	0.192473
GRMZM2G060567	4	238868885	238872017	2018	28.4295	27.0035	33.7011	116.003	52.2439	69.2154
GRMZM2G174568	4	238972142	238976952	2018	29.7254	28.1421	19.7437	31.2095	28.9285	18.9306
GRMZM2G027187	4	239302476	239305460	2018	0.0162285	0.346845	0.155091	1.5738	0.955192	1.95546
GRMZM2G019284	4	239505749	239508294	2018	29.7374	41.1	47.1285	61.5657	53.3219	59.9311
GRMZM2G019166	4	239530792	239534114	2018	17.672	19.0365	11.5538	26.4141	21.4968	18.5811
GRMZM2G072894	5	859812	865105	2018	50.3596	33.099	33.7478	175.816	29.119	29.4787
GRMZM2G144273	5	1333687	1341860	2018	2.28943	2.23886	2.10924	0.646095	0.884409	1.20039
GRMZM2G144109	5	2315287	2319068	2018	2.37989	0.693875	2.26125	1.79876	1.25006	1.87149
GRMZM2G395844	5	3055229	3058761	2018	59.5643	67.1365	60.4978	94.9642	70.34	52.1364
GRMZM5G810054	5	3350898	3353229	2018	22.9725	16.4473	15.6038	12.6193	9.99843	14.5747
AC210013.4_FG012	5	3400504	3401274	2018	6.04583	6.26499	12.5624	4.49166	5.95924	7.83329
AC210013.4_FG018	5	3428187	3429834	2018	3.1458	6.64431	5.42323	21.5749	5.31846	6.2037
AC210013.4_FG003	5	3478271	3483100	2018	1.89728	3.1629	2.74243	2.01567	1.29794	2.07412
GRMZM2G701297	5	3944081	3952303	2018	10.1409	11.6838	8.74209	8.27854	7.6424	9.12242
GRMZM2G004356	5	4217936	4222849	2018	14.016	21.7395	14.7168	9.10394	10.15	9.72853
GRMZM2G089448	5	4918380	4920036	2018	5.7541	2.87865	1.85338	0.0928873	1.51845	1.53248
AC191251.3_FG005	5	4975864	4996645	2018	4.74799	4.88935	5.51721	4.76205	3.84427	4.58759
GRMZM2G171468	5	6146192	6148391	2018	10.9875	7.13455	5.2067	27.2407	33.5108	20.327
GRMZM2G009837	5	6514925	6519482	2018	0.358413	0.241902	0.23436	0.328876	0.603852	2.03471
GRMZM5G862540	5	6694299	6697188	2018	91.3135	115.759	271.23	225.065	176.361	182.105
GRMZM2G071745	5	6920391	6922073	2018	11.0086	15.0825	13.909	1.65131	1.09247	1.22256
GRMZM2G147809	5	7863003	7870618	2018	3.76353	2.70404	3.08016	24.4963	10.2325	8.3259
GRMZM2G070765	5	10501097	10505232	2018	7.51344	7.40513	9.4781	6.35071	7.23755	7.88519
GRMZM2G169440	5	13885835	13887148	2018	10.3198	7.44397	8.42411	1.34704	0.888033	1.0446
GRMZM2G002225	5	13957726	13980235	2018	0.135299	1.30127	3.45883	0.0737137	0.139712	0.164345
GRMZM2G016184	5	14350073	14354318	2018	16.3131	13.8762	12.7353	11.3845	9.08453	9.70209
GRMZM5G897604	5	15224431	15225924	2018	8.87369	11.956	7.53808	19.2817	10.4759	11.0938
GRMZM5G869564	5	15617795	15619235	2018	28.2748	20.5413	27.1374	8.72709	12.0296	15.8015
AC211276.4_FG008	5	16435871	16436953	2018	28.4331	25.5063	38.6713	29.9514	32.8621	34.6637
GRMZM2G097364	5	17987227	17999305	2018	3.75749	5.19271	4.49738	4.80982	4.33209	4.67934
GRMZM2G152764	5	18720116	18722942	2018	3.02376	4.91947	3.86279	4.23617	13.7958	18.7841
GRMZM2G087165	5	19472422	19474862	2018	10.4605	12.9762	13.6631	22.1472	15.4274	21.6033
GRMZM2G113135	5	23018081	23018894	2018	3.1669	1.03846	1.40961	0.330897	1.34391	0.927437
GRMZM2G107402	5	24179973	24183541	2018	3.78251	2.73428	4.67556	6.22213	5.06708	4.66902
GRMZM2G090736	5	24456217	24462565	2018	47.0357	50.3074	34.2343	83.7875	30.6827	24.6905
GRMZM2G020098	5	25635573	25639964	2018	1.15261	1.67084	1.1973	0.946492	2.03541	2.41862
GRMZM2G102862	5	27218204	27224147	2018	0.71893	0.570716	1.16146	14.2126	3.76491	3.24356
AC233894.1_FG005	5	28353805	28355145	2018	3.47601	3.55699	2.81861	1.92249	3.39904	3.07071
GRMZM2G102639	5	31198276	31202697	2018	22.2053	22.827	31.428	24.1267	20.8589	27.485
GRMZM2G081504	5	33910047	33920991	2018	7.64695	7.34858	7.20025	3.13233	5.12196	2.80254
GRMZM2G037420	5	35332167	35335730	2018	0	0.157942	0.10089	0.431374	0.408799	0.410346
GRMZM2G087827	5	36614802	36616666	2018	0	0	2.03907	1.67184	0.173289	0.95514
GRMZM2G474555	5	38035998	38036617	2018	8.48655	9.59245	4.79001	17.8739	11.41	4.31707
GRMZM2G095094	5	39424253	39427105	2018	1.26251	1.17456	2.55504	1.52404	0.971374	2.41758
GRMZM2G152432	5	43954103	43955065	2018	3.88701	4.20081	5.39684	3.47625	3.93805	4.84617
GRMZM5G829337	5	45616675	45617120	2018	25.6916	12.6008	15.4555	17.5105	18.7081	15.8148
GRMZM2G057459	5	46452763	46457424	2018	8.92503	12.9764	13.0983	6.61031	7.92714	8.78197
AC225718.2_FG009	5	48658985	48659296	2018	30.2199	36.1886	49.54	111.736	17.8818	10.7785
AC211327.4_FG005	5	52537064	52537756	2018	33.071	30.6686	29.5598	4.44197	5.5776	11.7355
GRMZM2G099191	5	56451481	56458107	2018	19.6637	29.6802	47.4715	13.2559	9.88292	13.9544
GRMZM2G431573	5	57013871	57026487	2018	0.483742	0.772487	0.846094	0.457486	0.706866	0.993357
GRMZM2G469414	5	57234376	57240744	2018	4.1508	3.56863	2.91897	5.35918	4.04356	5.91326
GRMZM2G076437	5	58170414	58173489	2018	4.06257	3.98073	4.53953	5.07372	3.90464	4.2818
GRMZM2G116167	5	60007150	60008477	2018	9.11617	20.974	31.608	9.54993	22.0639	28.8446
AC191771.3_FG008	5	60628741	60630484	2018	62.2055	73.2287	53.6503	84.4555	68.7222	63.791
GRMZM2G000937	5	68556120	68560410	2018	13.2505	9.58606	8.78112	10.6484	7.08927	9.05487
GRMZM5G832381	5	70576957	70578047	2018	0	0.41507	0.123732	0.141076	0.167117	0.0943588
GRMZM2G466281	5	70795884	70805083	2018	10.8016	6.35887	8.31123	9.12761	7.19605	7.22097
GRMZM2G029087	5	73073977	73076291	2018	2.22615	1.5348	1.73286	1.27153	1.14938	0.471027
GRMZM2G175137	5	73163248	73167997	2018	2.48318	0.691173	2.51108	2.45407	1.55043	2.2166
GRMZM2G444748	5	74948230	74950097	2018	1.7959	3.63631	8.36468	19.919	19.9112	19.013
GRMZM5G867030	5	82270855	82272862	2018	13.1673	11.0579	9.22922	40.0845	18.6029	15.4522
GRMZM2G322129	5	84097805	84102156	2018	20.5202	24.8646	16.5732	62.6046	34.2292	18.8417
GRMZM2G382914	5	84858054	84862186	2018	275.111	334.327	275.719	860.302	283.249	204.204
GRMZM2G469061	5	90530249	90553306	2018	16.9523	6.02128	7.24162	0.317567	0.50158	0.802418
GRMZM2G120320	5	92841738	92843574	2018	16.4936	1.77488	8.98349	5.99067	2.75918	4.5766
GRMZM2G137507	5	99874751	99876009	2018	0.154476	0	0.295256	0.134658	0.0319028	0.030022
GRMZM2G139650	5	101209448	101218901	2018	10.0364	7.72214	14.4227	8.7083	8.06065	10.2584
GRMZM2G135228	5	103750694	103752458	2018	0.552677	0.248677	0.222391	0.158478	0.030037	0.0847986
GRMZM2G102189	5	106135615	106166203	2018	5.6293	5.39235	4.58037	5.22244	5.01917	5.31643
GRMZM2G373023	5	108695253	108696863	2018	1.57824	0.487229	0.879831	1.50475	0.316889	1.12893
GRMZM5G803365	5	115626336	115627652	2018	22.6909	16.5707	23.8758	30.7639	63.5214	26.8995
GRMZM2G148675	5	121141724	121143079	2018	0.963559	0.0222636	0.174214	0.0851295	0.0268915	0.0759185
GRMZM2G331374	5	122688654	122691993	2018	15.2215	13.1025	7.94066	57.2138	17.214	9.65167
GRMZM2G041247	5	126122191	126125707	2018	0.903663	1.17599	0.498972	0.0437629	0.062209	0.0390278
GRMZM2G103864	5	127972719	127973405	2018	13.0047	14.1499	11.4949	5.43292	2.86623	8.09179
GRMZM2G071089	5	128142052	128144004	2018	37.4892	33.7075	69.2458	20.0257	34.24	52.1532
GRMZM2G118586	5	136335987	136338633	2018	1.7254	1.34394	0.989349	2.67386	1.82126	1.86293
GRMZM2G029400	5	137191942	137195068	2018	7.06674	4.30274	15.588	3.9844	2.05764	2.91449
GRMZM2G138587	5	138118877	138120731	2018	2.16487	1.71492	2.3726	4.09024	2.19445	2.60548
GRMZM2G169734	5	147146730	147148896	2018	11.9182	8.1763	4.78094	1.68344	2.35502	2.64513
GRMZM2G176206	5	151922862	151926238	2018	4.00548	3.60015	2.81404	0.636984	0.59247	0.610141
GRMZM2G161299	5	152470618	152479871	2018	15.4353	15.7218	10.545	15.1077	8.94019	8.21235
GRMZM2G014826	5	155564685	155568640	2018	29.9166	18.7676	21.3803	16.8986	31.6498	39.1137
GRMZM2G430526	5	162738444	162743510	2018	0.920485	0.214617	0.399855	4.04237	3.13955	4.66209
GRMZM2G474531	5	163448157	163451473	2018	4.95378	2.80122	2.76037	19.5608	9.81376	5.17595
GRMZM2G137468	5	164921859	164928081	2018	19.3918	12.4301	11.0344	17.922	18.19	14.6403
GRMZM2G312871	5	166096916	166101312	2018	0.693238	0.862042	3.39285	0.961391	0.45554	2.42921
GRMZM2G074040	5	169267235	169269799	2018	1.74139	1.34229	2.4281	0.964297	2.00454	1.9141
GRMZM5G844257	5	169828720	169830633	2018	3.74869	1.6498	3.45533	2.27197	3.48157	2.90989
GRMZM2G451314	5	170458851	170463366	2018	56.2686	124.442	83.4211	94.6864	177.321	132.031
GRMZM2G040964	5	171242128	171245921	2018	2.01866	4.47549	2.28929	2.77151	1.94553	2.60241
GRMZM2G094067	5	172963066	172964225	2018	3.5714	10.842	5.7117	1.98548	1.99447	1.41652
GRMZM2G121468	5	174261710	174266807	2018	13.5993	10.213	11.5963	12.5669	10.2024	8.32325
GRMZM2G105466	5	175665686	175670298	2018	18.4959	14.0771	31.4289	64.2861	42.1536	38.0225
GRMZM2G325683	5	176916704	176917333	2018	1.23316	23.3848	25.1234	2.9317	1.73642	1.63406
GRMZM2G325693	5	176922129	176923226	2018	0.321613	2.19959	4.54888	3.08389	2.35793	5.28166
GRMZM5G896337	5	177709658	177714249	2018	6.12553	4.50177	6.01832	6.46383	5.32658	3.96828
GRMZM2G101274	5	180931196	180934739	2018	12.0231	16.2002	11.6347	30.6345	16.2257	11.169
GRMZM2G300812	5	182627928	182635079	2018	0.864898	0.865647	0.544319	0.781524	0.304963	0.450976
GRMZM2G484653	5	183803965	183804565	2018	8.69608	9.14222	8.31061	6.78657	9.58644	9.24968
GRMZM2G071846	5	184219126	184223527	2018	5.72719	14.8975	19.0918	71.6334	17.9101	44.1007
GRMZM2G026839	5	184492164	184496801	2018	12.971	24.0246	12.142	7.38672	10.6718	12.3892
GRMZM2G165290	5	187519222	187521068	2018	6.92115	10.4118	14.3981	5.33325	6.59408	11.9091
GRMZM2G175177	5	187710941	187718962	2018	5.53415	7.62621	6.97622	14.2428	12.8852	13.8285
GRMZM2G159901	5	187812443	187813376	2018	1.32371	0	0.734535	4.09445	2.38102	3.07052
GRMZM2G178603	5	188505434	188506555	2018	10.2289	5.70424	3.42892	3.36087	10.4	9.20576
GRMZM2G315121	5	189440602	189453263	2018	1.69805	1.65329	1.86319	1.2849	1.46119	1.43616
GRMZM2G140730	5	190029475	190035538	2018	2.86069	3.84885	4.34733	5.31443	3.29298	4.14699
GRMZM2G094655	5	191166967	191170238	2018	12.9591	14.7915	11.5414	38.6859	20.8498	18.1916
GRMZM2G139920	5	191640639	191644148	2018	5.77559	5.68029	7.2108	5.64469	6.6783	7.86357
GRMZM2G056889	5	191683193	191684658	2018	6.50379	12.4176	6.35361	5.40694	7.38749	6.71791
GRMZM2G112830	5	192358347	192362866	2018	1.50586	0.212203	2.07168	19.1671	3.82761	1.97787
GRMZM2G147014	5	193902115	193903647	2018	39.6644	34.8125	23.0033	15.5394	22.336	36.5882
GRMZM2G013821	5	194096097	194097995	2018	198.998	335.014	241.737	269.35	273.435	276.591
GRMZM2G074053	5	194144389	194146417	2018	12.7225	10.9212	9.87984	43.7885	14.036	10.0121
GRMZM2G329229	5	194611691	194613699	2018	8.44311	1.19423	0.942347	4.02917	2.18492	1.71676
GRMZM2G046058	5	196197006	196198793	2018	1.08625	1.01307	2.24608	2.58245	2.20258	2.89798
GRMZM2G057958	5	197642033	197643571	2018	3.67128	3.43285	2.89455	2.92527	2.81957	3.0324
GRMZM2G075265	5	197996146	198000143	2018	8.10142	6.15372	10.4939	6.1824	7.56405	7.58445
GRMZM2G115701	5	200962624	200966193	2018	42.7585	48.5085	36.5779	46.1195	69.1217	68.5217
GRMZM2G140739	5	201459394	201460625	2018	21.7554	39.9912	26.6805	54.7195	79.4709	112.165
GRMZM2G123371	5	202621246	202628418	2018	70.9257	83.7606	56.3722	0.939456	0.704814	0.930896
GRMZM2G075372	5	204230622	204235209	2018	1.45344	2.74589	0.89171	1.50551	2.90904	1.84828
GRMZM2G481730	5	205385818	205389710	2018	25.9295	33.739	22.2505	21.1055	15.6278	19.1548
GRMZM2G070218	5	207754869	207757794	2018	13.7318	17.9913	14.1296	26.6773	26.6971	23.2308
GRMZM2G159547	5	208398128	208399748	2018	0.136873	0.117013	0.0784832	0.0298283	0.0565347	0.0266009
GRMZM5G857944	5	211715089	211720032	2018	5.79156	5.3894	6.9063	1.98257	3.17546	3.38669
GRMZM5G886335	5	211733285	211734259	2018	0.941684	0.61927	0.899941	0.276256	1.1968	1.61897
GRMZM5G872499	5	215110729	215111805	2018	17.6566	12.5507	27.9841	0.994389	8.68601	12.1453
GRMZM5G851655	5	215112901	215114452	2018	13.5581	11.8561	14.2274	0.917305	8.37274	6.50137
GRMZM2G144146	5	215281504	215283785	2018	41.828	25.9163	55.6646	27.4172	28.7149	40.4805
GRMZM5G862817	5	215314501	215316377	2018	26.0569	21.5202	24.5242	60.1471	53.9299	41.7925
GRMZM5G894016	5	215348380	215351490	2018	0.077868	0.11095	0.843385	1.37171	2.1308	1.31157
GRMZM2G356938	5	215861536	215867283	2018	37.1822	46.8444	61.99	69.6016	80.5587	60.0622
GRMZM2G125081	6	5162305	5165886	2018	0.223944	0.789735	0.708931	0.381278	0.838273	0.72085
GRMZM2G442170	6	9150802	9155328	2018	0.599768	1.16306	0.978602	2.31126	1.78246	2.03275
GRMZM5G830269	6	11204283	11205441	2018	0.0609373	0.0260478	0.14559	9.66114	7.83413	7.99404
GRMZM2G093035	6	14130405	14131463	2018	2.81482	3.20854	3.26066	0.697075	2.3341	3.60558
GRMZM5G896756	6	22306850	22312260	2018	1.96879	0.614475	0.537575	3.91596	3.77557	3.55299
GRMZM2G381086	6	27118138	27120944	2018	5.22086	5.20544	7.63443	3.16656	4.41683	4.93884
GRMZM2G101625	6	32466298	32468954	2018	6.59419	4.436	4.47675	22.027	8.55808	6.75799
GRMZM5G828024	6	34531981	34534243	2018	3.27143	3.08429	2.89267	2.89838	2.30471	3.20869
GRMZM2G146298	6	39874920	39876869	2018	0.337304	0	0.0247963	0.480628	0.348305	0.378198
GRMZM2G150289	6	41669454	41671085	2018	6.96316	10.1298	6.29101	3.50674	4.44104	5.34486
GRMZM2G083961	6	42318241	42318955	2018	0.197556	0	0.235999	0.0538161	0	0.191973
GRMZM2G154422	6	47487068	47489526	2018	2.92207	1.87766	2.37275	3.43373	2.40601	2.6539
GRMZM2G145392	6	50380708	50383203	2018	1.10224	0.640059	0.19875	0.657172	0.515404	0.626484
GRMZM2G124815	6	55051139	55052728	2018	1.04385	1.40504	2.75925	0.943813	0.917355	2.17977
GRMZM2G099278	6	62339036	62341034	2018	2.42016	2.53718	3.14012	1.21268	0.729662	1.85395
GRMZM2G068672	6	70173601	70175049	2018	5.31281	2.72934	6.28841	0.0265552	0	0.0710459
GRMZM2G362298	6	74071352	74073626	2018	0.186267	0.0398102	0.0445026	2.57087	0.192342	0.165919
GRMZM2G005499	6	75122115	75131168	2018	4.25421	2.26968	4.23376	2.43976	1.76709	2.53323
GRMZM2G119865	6	79717475	79718928	2018	1.21434	2.26317	0.998043	5.53096	24.126	20.4617
GRMZM2G133558	6	80302681	80304766	2018	5.6711	1.23015	2.86355	2.19508	1.818	2.38528
GRMZM2G121354	6	81777728	81781038	2018	0.0585624	0.225294	0.251849	23.4509	14.2715	20.6858
GRMZM2G108798	6	85368896	85371594	2018	10.1091	7.42651	10.9218	8.86818	19.4975	19.68
GRMZM2G175782	6	88894092	88898100	2018	12.1444	12.5126	4.91905	1.98838	7.14743	7.50874
GRMZM2G048092	6	93375708	93377502	2018	3.19817	1.93668	1.1886	1.98443	2.15578	1.81288
GRMZM2G414826	6	95005526	95007502	2018	0.468167	0.171531	1.25702	0.194336	0.529477	0.758227
AC213050.3_FG001	6	95015068	95017290	2018	2.33515	2.784	3.65867	2.26752	1.95201	3.50407
AC233936.1_FG003	6	96349093	96352044	2018	13.9112	5.72973	17.0085	8.10075	1.105	2.57227
GRMZM2G169321	6	97084019	97087097	2018	0.725287	0.772524	1.32946	0.155469	0.147333	0.173309
GRMZM2G074438	6	98786270	98791819	2018	3.81913	5.51265	7.59061	1.41731	3.28641	3.73809
GRMZM2G032028	6	104030339	104033096	2018	5.73265	4.43753	3.40665	0.113573	0.129155	0.32411
GRMZM2G148460	6	106235418	106238190	2018	1.71622	0.717657	0.392209	20.0422	4.14155	2.68286
GRMZM2G116785	6	107553355	107556923	2018	4.06936	1.80496	2.47332	1.18738	1.33622	1.55527
GRMZM2G125072	6	110882163	110883753	2018	0.688779	0.407659	0.734198	0.144331	0.109422	0.154457
GRMZM2G010433	6	113229097	113231010	2018	4.8997	6.43412	5.35746	7.74381	8.09064	12.5036
AC202439.3_FG006	6	113848061	113853627	2018	0.431053	0.439377	0.301037	0.0541951	0.119838	0.0483312
GRMZM2G155343	6	118278093	118279026	2018	2.00385	3.2646	1.51757	0.659161	3.63087	2.16766
GRMZM2G174315	6	118783891	118788430	2018	8.38687	9.33681	20.2351	42.7143	8.04285	12.9927
GRMZM2G018369	6	120993855	120995810	2018	11.9597	8.86976	7.06685	10.5652	7.6358	7.47895
GRMZM2G105598	6	121179859	121183902	2018	5.9032	4.09476	5.1348	24.805	18.999	16.4706
GRMZM2G127147	6	122910609	122914067	2018	8.07225	2.98776	2.17038	1.43605	0.376678	0.205822
GRMZM5G846196	6	123133603	123136760	2018	40.0022	39.0954	34.0481	52.0685	50.8661	42.1365
GRMZM2G401139	6	123262870	123266244	2018	74.7325	101.099	125.637	113.815	125.049	123.845
GRMZM2G108714	6	128235896	128238208	2018	7.58555	6.41594	20.1746	26.2913	22.4656	17.3301
GRMZM2G131784	6	129643857	129645810	2018	3.69069	3.68105	3.74085	2.37635	1.87666	2.87997
GRMZM5G886257	6	130314704	130318327	2018	7.77693	8.67087	11.1409	24.0744	11.958	10.0211
GRMZM2G350802	6	130415431	130419988	2018	3.0344	2.07054	1.60957	1.8807	1.50919	1.60958
GRMZM2G133631	6	131213208	131216734	2018	45.5669	29.771	26.6848	52.878	47.6596	36.8359
GRMZM2G051619	6	131338805	131342645	2018	2.69357	2.55644	4.952	18.5055	11.8564	5.74507
GRMZM2G098747	6	131506619	131511866	2018	7.32181	11.6105	11.1089	6.0436	9.21992	10.9683
GRMZM2G061751	6	131540898	131542776	2018	8.75781	18.8624	17.9964	4.7919	13.9727	11.6697
GRMZM2G103945	6	133537405	133539720	2018	0.480607	5.12614	8.81423	1.09725	0.732606	1.42331
GRMZM2G358491	6	135837361	135844587	2018	2.93667	2.18893	2.81648	2.06115	1.59716	2.27481
GRMZM2G177001	6	136594023	136599094	2018	19.3156	21.1088	16.0324	12.0788	11.5233	12.3571
AC204292.4_FG003	6	137216535	137217173	2018	0	0.944896	1.84847	0.18065	0.285328	0.429611
GRMZM5G898274	6	137586965	137587486	2018	1.28534	3.06521	12.0897	5.74967	2.65453	6.96821
GRMZM2G309071	6	137681651	137683754	2018	0.0253322	0	0.677861	0	0.0261584	0.0492327
GRMZM2G325804	6	138372260	138380446	2018	10.901	8.55252	6.64144	7.08815	6.3584	5.92859
GRMZM2G060079	6	145461864	145469278	2018	5.54618	13.5769	20.4853	5.61737	4.65903	12.2113
GRMZM2G173630	6	146310947	146313512	2018	23.9397	19.2988	20.285	54.7891	39.8204	38.8838
GRMZM2G070199	6	147917149	147923413	2018	42.587	69.1833	70.3175	137.618	80.1682	68.537
GRMZM2G153075	6	148094923	148099202	2018	20.7844	7.69591	4.81186	27.4319	19.064	11.993
GRMZM2G175860	6	148497245	148499159	2018	9.72565	15.2747	8.16386	10.2697	8.01357	9.35337
GRMZM2G033641	6	148784799	148787678	2018	70.5384	38.8042	53.7221	95.933	66.8497	44.4062
GRMZM2G000842	6	149721944	149728050	2018	0.130247	0.069593	0.124473	0.212883	0.0504355	0.158207
GRMZM2G171139	6	149912055	149914664	2018	2.99012	5.56365	2.21106	2.07873	1.91406	0.97292
GRMZM2G093272	6	151081203	151084059	2018	60.9937	47.6608	33.9433	48.3667	68.014	48.4641
GRMZM2G130239	6	151977841	151981907	2018	4.77346	5.04895	5.09464	6.96676	5.10904	5.78973
GRMZM2G130746	6	152015749	152017642	2018	198.596	275.523	289.324	284.533	283.119	372.042
GRMZM2G143745	6	152064389	152067330	2018	0.265512	0.397229	0.158589	0.940265	0.993873	1.5803
GRMZM2G039173	6	153817234	153819030	2018	0.0839291	0	0.140365	0	0.13	0.0815571
GRMZM2G175870	6	156230705	156237177	2018	4.68128	4.31744	7.00242	2.48115	3.49411	4.04217
GRMZM2G120173	6	158598542	158604741	2018	25.6386	21.6572	21.6846	16.3718	15.718	15.7888
GRMZM2G044368	6	159142464	159145639	2018	1.40966	1.36853	0.662169	10.2835	11.5464	6.43119
AC205982.3_FG014	6	159378554	159379129	2018	110.599	73.1674	125.793	109.824	78.8173	78.7581
GRMZM2G331833	6	159575277	159581619	2018	1.161	1.12578	1.24357	0.297164	0.257475	0.219581
GRMZM2G074427	6	160362230	160365730	2018	1.56404	0.605878	0.350323	2.71613	0.757056	0.688678
GRMZM5G863420	6	161673003	161674439	2018	3.84173	2.70628	13.0703	7.23356	4.1257	4.44992
GRMZM5G847982	6	161998678	162000549	2018	6.37599	11.5307	27.8708	16.9577	12.3692	10.7785
GRMZM2G096389	6	162152144	162159398	2018	13.0982	10.6212	12.7282	9.62317	7.8072	11.808
GRMZM2G381709	6	164043237	164047725	2018	6.26333	2.75535	4.79471	1.10039	1.40889	3.1319
GRMZM2G154626	6	164926792	164930168	2018	1.69673	1.79807	2.41538	1.09774	1.00379	1.73465
GRMZM2G163359	6	165728960	165731166	2018	0.768025	2.02448	2.06432	0.819434	0.842641	1.21277
GRMZM2G455587	6	166006893	166009746	2018	1.23481	1.62157	3.28475	1.4426	1.30138	1.8308
GRMZM2G114503	6	166381903	166382762	2018	26.0399	4.60449	2.37219	0.255163	4.73946	4.86966
GRMZM2G139174	6	166438508	166439034	2018	8.43765	0.801489	0.398204	0.908048	1.50592	0.809797
GRMZM2G073551	6	167794477	167796738	2018	8.75804	9.03547	10.2646	15.1397	10.4139	15.3068
GRMZM2G096759	6	168130649	168134637	2018	9.14371	11.574	10.5538	6.70401	6.27998	6.66742
GRMZM2G052111	6	169023880	169027647	2018	9.51901	9.35577	13.3258	11.807	11.5457	18.0595
GRMZM2G000126	7	32428	33693	2018	0.474189	1.52616	1.33285	2.21875	3.83083	1.73473
GRMZM2G152059	7	302316	304014	2018	18.8933	13.8242	15.692	18.9109	21.5913	20.2781
GRMZM2G152028	7	304661	306932	2018	1.34322	2.81258	2.34411	1.12424	1.50764	2.95103
GRMZM2G420743	7	1269882	1272727	2018	3.97056	1.8033	3.4981	1.43314	2.03721	1.91712
GRMZM2G018721	7	1923485	1924841	2018	0.70697	0.967029	1.35126	0.0770341	0.0365014	0
GRMZM2G019746	7	1958055	1960555	2018	2.05742	0.652007	0.372904	2.58972	0.586075	0.861757
GRMZM2G029692	7	6146706	6151909	2018	5.40596	2.82194	3.39264	4.75044	10.4314	8.33974
GRMZM2G406014	7	6922571	6924041	2018	8.64224	5.95169	9.52096	9.65233	7.80859	6.18186
GRMZM2G011742	7	8705526	8709166	2018	95.5579	68.7172	73.2671	54.4494	82.4219	98.4403
GRMZM2G046529	7	9209243	9212980	2018	18.997	21.3797	16.2734	22.1834	19.8113	14.6542
GRMZM2G152824	7	16206802	16209057	2018	1.75758	3.14329	2.50985	0.572335	0.68841	0.255204
GRMZM2G340656	7	19063721	19083475	2018	2.6447	3.38647	4.13079	24.933	79.2939	18.8275
GRMZM2G079632	7	20903390	20905225	2018	4.08278	13.2999	44.8799	70.7794	27.5734	27.9222
GRMZM2G093276	7	21809955	21811964	2018	4.00051	4.51786	6.32476	0.941783	1.37699	1.3918
GRMZM2G158188	7	22593563	22596366	2018	1.21074	9.89782	6.00229	32.0746	17.7376	27.5257
GRMZM2G317051	7	28020454	28028774	2018	2.64645	1.926	1.97143	2.39567	2.48051	3.13874
GRMZM2G104258	7	31785259	31790644	2018	17.3028	18.3003	27.6241	13.6778	18.222	28.6975
GRMZM2G075018	7	42941429	42943097	2018	0.677065	0	0.141543	0.253603	0.0436967	0.143922
GRMZM2G125165	7	44305496	44307950	2018	0.336156	0.876514	0.449756	0.347974	0.295051	0.29399
AC198025.3_FG001	7	44588310	44588876	2018	1.05877	0	0.0595199	0	0.128624	0.0605206
GRMZM5G857404	7	45130626	45133387	2018	33.7147	22.3161	36.9152	32.71	12.7657	23.7128
GRMZM2G058484	7	55649345	55652214	2018	7.67758	5.30506	5.91254	5.58396	4.56051	4.47274
GRMZM2G143870	7	71344460	71346417	2018	8.98756	5.34929	6.5669	3.34704	4.53461	4.82004
GRMZM2G432075	7	72000638	72008648	2018	5.07559	3.78522	10.5268	5.53056	3.54055	6.95223
GRMZM2G347402	7	72044775	72053779	2018	4.75972	5.31178	8.00795	5.85408	3.91431	3.71124
GRMZM2G020156	7	75921904	75925494	2018	8.09935	12.5947	9.2395	3.95747	5.19417	5.74957
GRMZM2G024615	7	85030593	85036292	2018	8.02775	6.28999	7.01715	2.4181	3.50653	3.87873
GRMZM5G888894	7	93105567	93108066	2018	95.4974	104.283	90.9013	67.4409	68.3226	73.6116
GRMZM2G081841	7	98591214	98596936	2018	2.17388	2.74545	4.23766	2.1534	2.39783	3.16866
AC225555.3_FG007	7	102338406	102339155	2018	3.62548	1.40884	3.19479	1.18001	2.28513	2.47069
GRMZM2G070885	7	106518289	106522429	2018	18.8005	17.3164	9.19746	46.5401	12.2748	10.8745
GRMZM2G477743	7	106982793	106986516	2018	17.8673	10.0698	10.7868	20.311	14.6537	10.513
GRMZM2G156296	7	117397049	117407481	2018	15.2629	2.47189	3.35213	19.4717	18.0285	9.18142
GRMZM2G084248	7	117574984	117578965	2018	1.40378	1.43388	1.28057	0.297975	1.21424	1.12494
GRMZM2G071959	7	119943268	119944091	2018	236.264	366.706	269.9	459.081	432.533	413.656
GRMZM2G116614	7	121257089	121259224	2018	33.8006	75.1772	144.889	31.8404	16.5947	14.7386
GRMZM2G003179	7	121444681	121445481	2018	13.8431	6.03035	9.43759	21.377	14.4312	21.0346
GRMZM2G038636	7	122016558	122021703	2018	31.5652	33.8566	47.8887	14.3055	41.7221	28.189
AC203031.3_FG002	7	122381093	122381632	2018	17.068	26.3878	25.3108	29.1439	32.8859	35.3319
GRMZM2G429658	7	122699524	122704092	2018	1.08712	0.371753	0.952349	1.4807	1.40321	2.35928
GRMZM2G421463	7	124599410	124605593	2018	4.0335	3.01438	2.83359	0.945955	0.648203	1.207
GRMZM5G829304	7	124958822	124960209	2018	9.67558	10.0476	7.28764	37.2277	17.3293	16.6529
GRMZM2G072669	7	127330858	127334017	2018	23.341	12.7508	14.8826	5.95501	12.891	11.7936
GRMZM2G140614	7	127894067	127898930	2018	37.8952	38.6874	27.215	79.2339	55.0672	33.0389
GRMZM2G140633	7	127925177	127927750	2018	18.6514	14.5991	10.6154	24.0666	16.0818	24.3837
GRMZM2G014558	7	130735393	130740508	2018	6.49918	7.38043	3.71866	20.3638	19.6726	19.1498
GRMZM2G090149	7	131675492	131684952	2018	3.25836	1.83762	2.80416	3.08572	1.74397	2.18821
GRMZM2G056743	7	137012149	137013135	2018	5.91271	9.27297	13.0549	1.15525	1.85272	1.268
GRMZM2G169990	7	139999810	140003957	2018	1.699	0.917888	0.902046	1.20848	0.90157	0.80256
GRMZM2G052474	7	141937842	141940268	2018	6.23809	4.05254	6.80268	4.55955	4.1296	4.20124
GRMZM2G052233	7	141975593	141984871	2018	0.856349	0.539441	0.646097	0.245555	0.186164	0.503669
GRMZM2G162082	7	144539358	144542407	2018	1.33148	0.970021	1.17287	1.4256	0.968411	1.36136
GRMZM2G146173	7	146016582	146018505	2018	61.6269	86.5898	94.6377	49.2167	49.5738	67.134
GRMZM2G066528	7	146931998	146933950	2018	65.3707	137.807	117.171	134.695	131.995	145.236
GRMZM2G038449	7	150906308	150907138	2018	0.59151	0.70796	1.30017	0.515625	0.488641	0.86219
GRMZM2G029082	7	151441336	151446559	2018	15.7624	7.22927	8.23222	6.92909	3.6558	4.11957
GRMZM2G342895	7	152729928	152735818	2018	1.71401	3.7943	2.86384	1.11317	2.21532	2.32739
GRMZM2G075828	7	153256118	153260594	2018	58.5603	39.4457	86.0377	71.926	65.371	80.2146
GRMZM2G360949	7	153640760	153644392	2018	12.5257	11.3996	9.93326	6.37571	8.75946	6.68589
GRMZM2G174855	7	154293669	154295758	2018	26.8649	10.8801	16.7701	21.937	12.4913	16.7566
GRMZM2G041381	7	155623682	155626139	2018	49.766	85.3361	93.9803	76.8788	78.7451	125.255
GRMZM2G083950	7	155872362	155876338	2018	4.94384	3.67864	4.28722	1.92393	2.93069	2.63083
GRMZM2G116603	7	156114537	156116318	2018	0.475598	0.0169413	0.0946908	0.15115	0.266018	0.577696
GRMZM2G081888	7	158983177	158984322	2018	2.71166	3.97784	6.89091	5.03646	6.65022	9.49207
GRMZM2G060762	7	160411540	160419928	2018	0.765479	0.950751	0.276056	0.283278	0.536906	0.828055
GRMZM2G114688	7	161293815	161299246	2018	7.46154	4.57104	8.02644	2.14715	1.86109	2.80219
GRMZM2G092739	7	162354250	162356822	2018	2.71745	1.40798	1.08864	0.927194	1.10543	1.21363
GRMZM2G089736	7	165496239	165498650	2018	61.5594	79.6022	193.566	149.588	89.467	111.775
GRMZM2G121573	7	165855165	165860167	2018	9.55632	9.26953	12.0509	4.22063	5.67848	8.9703
GRMZM5G855311	7	166204667	166215251	2018	7.84965	6.81017	6.10207	2.82623	4.52984	6.30441
GRMZM5G840145	7	166884741	166887809	2018	0.311657	0.348418	0.824793	3.0041	0.297066	0.139777
GRMZM2G459702	7	167893526	167904237	2018	4.99113	4.95137	7.1608	9.11872	8.52526	9.9311
GRMZM2G335738	7	168129263	168132539	2018	3.3955	3.13506	3.09664	4.10156	5.63001	3.71433
GRMZM2G025685	7	169214787	169218220	2018	6.87539	18.6714	8.76548	3.58644	5.70991	7.88936
GRMZM2G412296	7	170457517	170459460	2018	44.2169	51.3478	55.7656	31.8462	31.3224	33.142
GRMZM2G133400	7	170683745	170685433	2018	24.3757	41.0948	55.3531	85.8198	62.8615	80.8787
GRMZM2G136578	7	170877667	170882276	2018	1.87387	0.699456	1.89169	1.2366	0.681332	0.641165
GRMZM2G326263	7	171082515	171085303	2018	3.44232	4.03387	3.99582	2.30542	2.47954	2.79025
GRMZM2G414460	7	172543131	172550332	2018	0.577957	0.691738	0.782478	1.12308	0.845476	1.90952
GRMZM5G884316	7	172858382	172863417	2018	0.0236287	0.0808014	0.0225813	17.585	8.14939	7.55416
GRMZM2G080001	7	173311235	173314883	2018	17.8744	17.1043	20.1539	29.1985	16.6736	17.4568
GRMZM2G430849	7	173556184	173558723	2018	0.535672	0	0.118137	6.06138	2.12747	2.12217
GRMZM2G410766	7	173692012	173693306	2018	77.6889	53.6416	31.7672	26.9796	49.0516	26.7367
AC155434.2_FG005	7	173860841	173863018	2018	12.8586	13.2899	6.08316	4.56584	4.82235	5.84352
GRMZM2G424205	7	174382576	174384945	2018	0.226366	0	0.266255	0.113842	0.161826	0.23689
GRMZM2G050108	7	174448119	174450107	2018	25.9922	42.8936	35.0882	4.43016	13.2183	7.97064
GRMZM2G056772	7	174614622	174615429	2018	74.9967	202.06	188.453	84.148	212.471	127.535
GRMZM2G516421	7	174630771	174631685	2018	1.31218	1.05581	2.06544	1.00927	2.39114	1.20009
GRMZM2G440831	7	175250780	175254421	2018	2.35613	6.6569	4.81915	3.66313	3.39726	5.70989
GRMZM2G067921	7	175583965	175585451	2018	8.74063	8.90695	4.11675	2.21047	8.32744	6.4493
GRMZM2G029720	7	175909551	175910482	2018	16.0652	40.7169	12.3476	12.2619	15.924	22.4963
GRMZM2G063244	8	1141430	1145642	2018	5.41685	5.23823	7.1852	8.57946	6.81615	7.33476
GRMZM2G020148	8	4432844	4434564	2018	0.986248	0.351312	1.85888	0.119406	0.36776	0.452566
GRMZM2G408294	8	6934030	6944529	2018	6.21206	4.8205	6.02802	2.23894	1.82571	3.18851
GRMZM2G079219	8	8885807	8888820	2018	0.7628	0.0767203	0.357346	0.554117	0.602342	0.842982
GRMZM2G003930	8	10288196	10291863	2018	2.43232	2.07941	1.85677	0.678748	1.60807	1.85916
GRMZM2G438998	8	11250034	11251240	2018	0.182733	0.117165	0.174633	0.348447	0.14152	0.355138
GRMZM2G095655	8	17191143	17192567	2018	5.8194	6.27533	11.4073	5.87266	5.83848	5.81559
GRMZM2G112659	8	25020191	25025609	2018	13.3772	10.3211	21.7014	10.6313	9.66257	11.641
GRMZM2G010596	8	27218457	27221185	2018	3.70629	6.54104	8.45215	5.06114	3.89287	5.79648
GRMZM2G070605	8	29722314	29725061	2018	10.1003	13.2918	14.045	7.25466	11.25	11.8366
GRMZM2G051528	8	34675104	34689130	2018	4.62123	10.5849	7.97865	2.09019	1.37306	5.61328
GRMZM2G001024	8	35819104	35821243	2018	16.452	14.0085	7.75884	38.8921	24.3326	16.0191
AC191069.3_FG004	8	37663920	37667641	2018	12.3069	17.3922	14.9297	17.5151	20.1776	25.236
GRMZM2G305362	8	39022758	39024659	2018	5.99692	31.4592	12.7929	25.005	13.0177	17.6447
GRMZM2G079746	8	62341644	62345260	2018	8.73557	14.0203	14.2158	12.482	10.9352	12.1725
GRMZM2G410352	8	62520849	62521852	2018	9.97394	15.9935	9.99553	3.34851	7.29297	5.29135
GRMZM2G177617	8	63908549	63911543	2018	4.30405	3.58011	3.01745	2.53506	4.18702	3.97249
GRMZM2G001514	8	69108351	69110464	2018	19.5108	26.605	67.2082	22.5156	28.8235	23.8291
AC234185.1_FG004	8	72263465	72269246	2018	7.64378	19.1136	13.3187	72.5405	32.0883	19.4776
GRMZM2G433616	8	72326272	72328873	2018	0.607763	0.358331	0.420596	0.0685078	0.0649226	0.0814603
GRMZM2G135558	8	85174393	85175674	2018	1.95572	1.41292	1.68476	1.38067	0.853312	1.84692
GRMZM5G814465	8	85212374	85213132	2018	5.67616	4.37528	4.13511	4.35989	5.33281	3.93336
GRMZM2G007404	8	86555522	86559630	2018	6.69091	6.19678	14.6536	3.15929	6.71721	8.99419
GRMZM2G151738	8	89697764	89700024	2018	12.0261	6.07527	16.7321	9.07079	5.91889	7.13318
GRMZM2G104397	8	90977945	90993488	2018	12.9599	10.2995	15.9921	9.19599	7.34436	7.69724
GRMZM2G023755	8	93946443	93948966	2018	2.09036	2.04916	2.95659	1.79182	0.978536	1.73336
GRMZM2G083344	8	94352445	94383332	2018	40.8091	40.7114	36.7808	26.6195	27.6724	31.0657
GRMZM2G114882	8	101855247	101856946	2018	9.73197	7.4285	13.1537	7.06955	5.95784	9.43442
GRMZM2G471600	8	104345279	104346616	2018	3.24628	2.18862	1.5638	0.546407	1.96223	3.38535
AC198490.3_FG003	8	105803147	105804555	2018	12.7778	3.57506	5.03257	2.61587	2.47897	3.76263
GRMZM2G386229	8	106377121	106381453	2018	0.0779048	0.0856303	0.255262	0.0121269	0.0229845	0.043259
GRMZM2G179679	8	112056618	112058331	2018	9.65994	11.0476	13.1445	4.77496	6.40777	4.13398
GRMZM2G044947	8	112534221	112536816	2018	5.50335	2.97974	5.96065	3.63797	10.3238	6.13216
AC197705.4_FG011	8	117605513	117618076	2018	11.0026	6.28816	7.5306	4.20008	4.57228	3.40188
GRMZM2G005557	8	119429656	119430421	2018	4.98884	3.80504	5.56231	0.159883	5.05054	0.760447
GRMZM2G082792	8	121410699	121415051	2018	12.018	9.53017	11.9276	0.726391	0.860471	0.575818
GRMZM2G084477	8	123753492	123755483	2018	25.2016	22.2379	32.0143	25.8626	18.3321	26.3645
GRMZM2G150367	8	126229254	126231462	2018	46.8149	48.9733	60.3484	41.7569	50.5431	45.709
GRMZM2G330475	8	129632727	129634070	2018	0	0.206934	0.745382	0.146529	0	0.0261349
GRMZM2G012874	8	131221137	131227502	2018	14.3309	13.8415	23.3976	7.61704	14.4255	14.8401
GRMZM2G700662	8	131317273	131322200	2018	2.94276	3.06803	3.9784	1.29044	1.03762	1.18569
GRMZM2G102674	8	132808289	132810732	2018	2.40603	5.49043	6.75663	1.65369	3.21074	7.66156
GRMZM2G346706	8	133612993	133614885	2018	3.58168	2.45598	2.33543	2.8864	2.02262	1.54083
GRMZM2G700673	8	134099838	134100379	2018	2.66352	0.146907	0.410557	0	0.177445	0.500951
GRMZM2G080858	8	134162543	134164094	2018	0.0800752	1.34632	0.433645	0	0.551245	0.233437
GRMZM2G001243	8	135551797	135553564	2018	6.43958	10.2419	9.71073	4.85253	23.3816	14.2421
GRMZM2G088132	8	135584632	135620921	2018	4.60908	2.84415	4.60348	1.51044	1.39561	3.16548
GRMZM2G064675	8	137064021	137068245	2018	0.534571	0.37636	0.180309	0.17132	0.0649419	0.27501
GRMZM2G170628	8	138192011	138194564	2018	0.746637	0.945636	0.726754	0.210924	0.428327	0.255281
GRMZM2G057618	8	141337374	141340807	2018	4.08431	5.9035	3.04481	1.88111	3.50735	2.74139
GRMZM2G043117	8	146281310	146282608	2018	5.84475	6.60031	2.64994	15.6995	9.31973	6.26073
GRMZM2G540589	8	148019122	148022377	2018	0.15883	0.135785	0.252982	0.230756	0.05467	0.411576
GRMZM2G013625	8	148038194	148044141	2018	27.0264	9.07212	5.88735	31.138	32.3402	17.8045
GRMZM2G060886	8	152130931	152135975	2018	53.6284	52.701	42.0389	8.64804	16.6398	16.7204
GRMZM2G032594	8	152566794	152568275	2018	32.3496	14.9347	18.7521	7.03627	15.7198	8.06346
GRMZM5G832994	8	154129622	154132963	2018	5.94748	5.37343	11.9651	13.4399	12.6493	11.6573
GRMZM2G129019	8	158552277	158553122	2018	78.6824	69.8354	73.1601	25.2885	41.1631	27.8253
GRMZM2G447406	8	160147438	160153338	2018	6.08614	4.08709	6.05937	4.08246	2.73093	5.89766
GRMZM2G030762	8	162106868	162110024	2018	25.7779	27.4317	18.4696	13.812	24.6376	29.5925
GRMZM2G471051	8	162301494	162302297	2018	4.4361	3.9051	2.39257	5.83878	8.25448	2.09135
GRMZM2G170969	8	162305491	162306120	2018	111.489	124.448	85.1194	84.4696	61.9903	40.1433
GRMZM2G166875	8	162383482	162388695	2018	15.5866	11.4762	11.4412	12.3717	9.96961	11.4834
GRMZM2G091397	8	163283780	163287093	2018	5.04119	3.089	7.64191	4.61364	4.34655	4.94698
GRMZM2G075023	8	165780662	165790509	2018	5.17819	6.32084	5.81595	6.57305	7.24887	8.63715
GRMZM2G168079	8	166357554	166362143	2018	2.69623	0.624278	0.518922	5.81463	2.72616	3.71171
GRMZM2G396248	8	166450674	166452870	2018	26.9872	9.93489	8.57136	54.0661	24.7636	16.0252
GRMZM2G162329	8	166635202	166637479	2018	3.76915	3.63583	5.1816	3.03084	3.53826	3.52553
GRMZM5G853844	8	166870124	166870861	2018	2.34464	2.2908	1.92061	0.938501	0.148231	1.02295
GRMZM2G179985	8	168794648	168796469	2018	20.1956	18.4252	25.9684	12.0166	14.1697	14.6904
AC218972.3_FG004	8	170198252	170201068	2018	38.5972	29.7951	25.8486	21.5914	23.1478	27.6458
GRMZM2G379035	8	170568991	170570245	2018	0.116289	0.729053	1.03725	0.211189	0.240164	0.301341
GRMZM2G125243	8	170849743	170855748	2018	7.68514	6.77582	5.78052	3.6538	4.10872	4.80194
GRMZM2G090971	8	171096683	171099766	2018	0.817879	1.37786	0.643691	2.67358	0.198719	1.09865
GRMZM2G002858	8	172963605	172967101	2018	21.7481	18.2532	8.85326	4.54244	7.4934	7.41602
GRMZM2G135586	8	173341634	173346646	2018	9.90839	5.12823	6.36397	1.4979	2.58093	2.34204
GRMZM2G031724	8	173402117	173404386	2018	0.436735	1.10232	1.53038	4.14698	3.1998	2.6474
GRMZM2G428179	8	173488367	173489603	2018	1.76994	1.29348	0.982151	10.4206	10.9955	8.82152
GRMZM2G153615	8	173705487	173710861	2018	47.0658	41.7008	37.7732	43.595	46.3476	33.4294
GRMZM2G057611	9	2212075	2214901	2018	0.562439	0.892975	2.03485	0.102143	0.165938	0.364363
GRMZM2G110220	9	2258816	2260175	2018	0	0.799132	1.58813	0.198051	0.160874	1.00927
GRMZM2G124276	9	4843347	4845707	2018	2.75378	5.24259	4.11343	4.6144	4.63577	4.85719
GRMZM5G852704	9	5877307	5878356	2018	1.88337	1.52385	2.6034	2.08884	1.59751	5.32702
GRMZM2G017537	9	7177685	7182643	2018	17.5463	16.1319	23.2268	14.5524	11.7201	13.0363
GRMZM2G000236	9	7308584	7310337	2018	0.553098	0.145491	0.67089	1.50669	0.505236	0.413436
GRMZM5G801091	9	7578679	7579425	2018	112.132	60.2172	115.881	50.6866	27.5317	43.5026
GRMZM2G024530	9	11565132	11570108	2018	5.3458	3.85241	3.70063	2.24038	2.2116	1.93137
GRMZM2G301860	9	16258284	16259458	2018	0.72129	0.205545	0.172329	0.294729	3.3827	3.41691
GRMZM5G852396	9	18325419	18326021	2018	46.8499	46.6609	36.826	60.7489	57.2674	56.1107
GRMZM2G005339	9	19297443	19299333	2018	26.273	22.4954	20.8658	14.292	15.8362	11.8829
GRMZM2G173579	9	20482975	20486854	2018	0.338923	0.735512	0.934324	0.75281	0.753796	1.01337
GRMZM2G147319	9	23019888	23022301	2018	0.102868	0.0879426	0.14044	0.144114	0.622164	0.885368
GRMZM2G083711	9	25533704	25535343	2018	0.281754	0.0602183	0.269264	0.486099	1.98811	1.18643
GRMZM2G119411	9	25726920	25741443	2018	16.465	11.6242	4.56478	6.21637	5.3371	3.78941
GRMZM2G042323	9	25822537	25828426	2018	21.9793	12.2467	15.4246	11.0684	8.86678	8.63798
GRMZM2G030216	9	26839652	26842621	2018	3.03017	2.71007	5.56894	4.54631	7.99098	6.93098
GRMZM2G367638	9	26953544	26955251	2018	1.19002	1.34859	0.872788	1.96011	1.68607	2.01696
GRMZM2G168143	9	27028016	27030404	2018	3.0353	4.95246	3.92663	1.93603	2.77118	3.36317
GRMZM2G135052	9	27185077	27191507	2018	22.3931	24.0337	17.6182	23.5935	34.461	37.9625
GRMZM2G156121	9	29168346	29169767	2018	16.2162	7.89766	8.70987	11.365	8.28281	6.5638
GRMZM2G168956	9	31493354	31495325	2018	0.253686	0.563883	1.45465	4.56103	3.77223	2.76099
GRMZM2G405368	9	35635308	35639846	2018	26.8045	17.4749	23.4714	17.7998	17.543	19.6698
GRMZM2G008539	9	38706650	38708397	2018	0.161616	0	0.270291	1.3648	0.375496	0.333729
GRMZM2G013398	9	39579626	39585243	2018	14.3634	10.3545	3.42548	10.3775	9.63399	3.77228
GRMZM2G047178	9	44121275	44128502	2018	11.019	9.82554	9.79623	12.8262	12.4419	8.67411
GRMZM2G092379	9	44797515	44802421	2018	1.57815	1.94396	1.84875	0.869049	1.22659	1.83036
GRMZM2G129947	9	51719908	51724109	2018	0.698457	1.63328	1.23683	0.805833	1.44247	1.49717
GRMZM6G474234	9	52423318	52424569	2018	1.32565	0.723389	1.72513	2.6431	2.24265	1.86376
GRMZM2G076272	9	58196208	58199144	2018	5.07459	3.01129	2.52467	1.20347	1.88027	2.9442
GRMZM2G046316	9	61459900	61462410	2018	2.56735	1.68409	2.11406	1.35475	3.50143	2.54186
GRMZM2G026184	9	76063118	76063595	2018	3.02895	0	0.494215	1.60998	0.83915	0.430734
GRMZM5G812774	9	77471270	77474631	2018	55.5935	51.8856	45.6336	87.0905	111.169	81.5507
GRMZM5G892774	9	79747808	79749641	2018	0.0962736	0	0.0552036	0.293729	0.0994135	0.636159
GRMZM2G008425	9	80419132	80423376	2018	2.03094	1.61513	1.74532	0.771973	1.10549	1.39219
GRMZM2G344993	9	88570772	88572697	2018	0.0550049	0.485915	1.4193	3.19656	2.72634	2.29837
GRMZM2G155868	9	89166200	89168960	2018	20.6521	29.9186	37.7392	56.7763	27.7799	38.6256
GRMZM2G431524	9	93559997	93563477	2018	7.86822	8.71371	7.57463	4.4362	6.51478	6.86023
GRMZM2G040689	9	95479489	95481392	2018	1112.03	1016.59	1224.37	1645.16	1048.69	978.469
GRMZM2G141288	9	97192454	97196465	2018	31.9787	15.0702	33.5743	24.5384	31.4431	40.8607
GRMZM2G121621	9	100043110	100045393	2018	3.96565	4.44696	3.56017	2.00156	2.39317	2.50232
GRMZM2G092493	9	100766409	100770642	2018	5.97485	7.17826	5.71	4.08794	5.30882	5.47808
GRMZM2G076617	9	102276844	102279441	2018	2.92897	4.04601	3.02054	2.7768	2.83654	3.45725
GRMZM2G050137	9	104883790	104886205	2018	0.362284	0.749845	0.419114	4.28001	4.74516	4.48395
GRMZM2G029856	9	106070512	106072600	2018	16.944	12.1991	21.3719	40.5491	34.3391	35.8027
GRMZM2G435001	9	106344300	106346631	2018	0.580093	0.0929859	1.94032	1.30369	2.02167	1.83202
GRMZM2G038783	9	108447974	108449794	2018	12.6913	7.06299	8.60431	3.92867	7.4036	16.4569
AC225193.3_FG004	9	113083356	113087396	2018	12.1294	7.65225	10.2293	9.16762	10.2324	8.40279
GRMZM2G144841	9	113514492	113517793	2018	2.35858	2.35242	2.23316	2.09407	1.2854	0.785196
GRMZM2G704347	9	114770330	114770999	2018	6.32474	2.79365	6.69919	10.2227	5.66022	10.1409
GRMZM5G889719	9	115615847	115616692	2018	20.2863	8.77849	19.8258	16.2374	22.1548	30.8674
GRMZM2G409265	9	117044379	117052088	2018	6.76845	14.0689	9.57579	8.07411	5.45888	7.45842
GRMZM2G117999	9	117574914	117578727	2018	8.57046	11.0056	7.91867	7.45934	8.51948	6.91141
GRMZM2G019353	9	118520203	118521206	2018	21.8069	11.8172	12.605	18.5877	16.0896	24.2325
GRMZM2G137816	9	125216179	125218290	2018	3.69273	1.17204	3.50791	1.03605	2.74	3.50242
GRMZM2G312078	9	126153832	126154974	2018	0.494322	0.369774	1.53533	0.0336645	0.0957083	0.210154
GRMZM2G058470	9	129527457	129528470	2018	1.00994	0.297726	0.632355	4.1742	1.65422	0.676828
GRMZM2G151295	9	131353502	131359160	2018	2.67495	3.2904	3.03454	3.73252	2.38462	2.95466
GRMZM5G899188	9	132973437	132974250	2018	0.260293	0.259614	0.663347	0.0472709	0	0.379406
GRMZM2G134279	9	134045064	134047281	2018	0.26582	0.454502	0.840275	1.04719	0.337833	0.516615
GRMZM2G031637	9	136107218	136109819	2018	21.8894	6.4012	4.23862	8.74679	17.71	19.3043
GRMZM2G429972	9	137040737	137046420	2018	41.9126	23.4511	42.3394	9.42969	8.07473	10.8778
GRMZM2G118959	9	138495509	138499532	2018	0.959703	1.43998	2.37713	0.384145	1.35504	0.932581
GRMZM2G152148	9	138785014	138786165	2018	1.34877	1.2841	0.966734	0.300614	0.474803	1.16171
GRMZM2G305046	9	139441605	139442697	2018	341.145	635.221	622.466	889.759	1179.75	1589.58
GRMZM2G083301	9	141027308	141028930	2018	0.530227	0.634613	0.253362	0.635532	0	0.103049
GRMZM2G101062	9	142719540	142722904	2018	29.4338	39.5194	39.6397	15.5485	16.3649	19.1203
GRMZM2G407119	9	145064265	145067533	2018	3.82238	3.47763	2.69781	2.38819	3.25902	3.74843
GRMZM2G067426	9	145590200	145595203	2018	6.24696	8.31985	11.1565	10.4161	10.5061	7.45435
GRMZM2G126936	9	146100422	146101729	2018	2.41433	4.82434	5.42077	4.34231	4.68576	2.93968
GRMZM2G024718	9	146714310	146717502	2018	17.6488	11.5835	11.3041	61.6475	19.6461	12.1175
AC197717.3_FG002	9	147074133	147076525	2018	20.4948	39.7418	23.2694	33.0095	31.3437	23.0219
GRMZM2G178247	9	147750613	147754080	2018	0.932566	0.44292	0.911032	0.474207	0.385192	1.24856
AC233899.1_FG002	9	149930657	149932165	2018	19.9582	49.4443	17.7223	92.2554	60.5371	111.125
GRMZM2G074514	9	151152639	151157765	2018	8.70887	7.00843	8.34406	8.70276	7.57056	8.3764
GRMZM2G065237	9	151333678	151335150	2018	0.888158	0.425203	0.407418	3.87108	1.39403	2.83083
AC149829.2_FG006	9	151415830	151417116	2018	60.3369	39.3143	51.5526	60.0349	58.1398	65.2441
GRMZM2G178775	9	151532689	151533548	2018	1.76566	2.00093	2.11905	3.04249	2.28965	3.35171
GRMZM2G178106	9	153573867	153579170	2018	56.3412	69.622	53.5243	31.4637	43.2776	46.9398
GRMZM2G172014	9	153777111	153781389	2018	4.61794	5.79338	7.49467	1.82617	2.90628	3.75281
GRMZM2G382534	9	153962138	153964502	2018	0.286014	0.521632	1.40312	0.373982	1.81143	2.40873
GRMZM2G472696	9	154211213	154212043	2018	291.812	499.561	347.671	450.861	562.551	659.545
GRMZM2G113245	9	155049580	155052059	2018	2.66096	1.13744	2.7196	1.30879	1.9654	1.40062
GRMZM2G168281	9	155722096	155723852	2018	9.31787	8.61398	9.05576	3.68265	5.15335	8.01096
GRMZM2G147266	10	1279030	1283646	2018	7.59765	4.85396	4.8	2.77609	4.25627	3.17422
GRMZM2G037064	10	2792433	2795520	2018	11.3043	18.5713	20.2487	12.4298	12.0132	13.8661
GRMZM2G324231	10	4822449	4824119	2018	1.16231	1.2466	0.888631	3.5462	3.81888	2.83393
GRMZM2G159179	10	5116326	5118272	2018	3.95391	1.06989	1.95865	2.84587	0.655506	1.44522
AC233898.1_FG004	10	10399524	10404066	2018	5.41323	3.27673	3.94071	1.58348	1.93204	2.66543
GRMZM2G002542	10	11907530	11909688	2018	0.0746184	0	0.142621	0.142287	0.115578	0.181274
GRMZM2G106622	10	14307490	14310723	2018	1.97075	0.999131	1.1826	14.4326	23.3082	8.81817
GRMZM5G879536	10	17531852	17548417	2018	12.2092	9.59103	9.15544	5.88657	6.48967	5.54712
GRMZM5G829554	10	32833639	32836826	2018	14.2219	15.3775	11.7923	13.1681	15.4739	14.6359
GRMZM2G014844	10	34733949	34737952	2018	148.039	713.383	874.6	121.008	165.968	119.728
GRMZM2G428362	10	36650649	36651698	2018	17.3772	4.72904	3.89808	2.43535	4.50041	6.29835
GRMZM2G306597	10	48395381	48396735	2018	1.17276	0.757521	0.473216	2.75455	1.26483	1.01299
GRMZM2G062585	10	49125412	49127783	2018	3.17038	2.43934	4.82444	3.61401	3.52561	3.22297
GRMZM2G455564	10	63795079	63797153	2018	2.11134	1.64573	1.76058	2.81935	1.0046	0.804576
GRMZM2G122941	10	72306292	72307591	2018	0.514269	0.659478	0.614341	2.14807	4.42535	2.7069
GRMZM2G141136	10	72620825	72623231	2018	2.30233	0.679193	2.06082	2.65004	1.62401	1.71733
GRMZM2G096422	10	80489776	80496822	2018	0.630968	1.16874	1.84919	0.0229175	0.390928	0.592698
GRMZM2G003765	10	83431040	83433556	2018	14.5304	21.8724	27.8204	18.3945	20.6342	24.4726
GRMZM2G101875	10	85201886	85207308	2018	1.84382	2.90129	3.97108	3.01364	3.36641	3.32375
GRMZM2G109062	10	87147158	87149555	2018	2.94753	4.13453	4.12959	4.05366	4.28477	6.72955
GRMZM2G015406	10	88410123	88414175	2018	1.8945	2.10725	2.28749	1.85345	2.26131	2.55359
GRMZM2G059517	10	88417429	88423247	2018	2.19396	2.3323	3.20887	1.97486	2.99441	3.09597
GRMZM2G116626	10	91727089	91733954	2018	6.00021	3.82368	4.156	1.93442	2.98426	3.49036
GRMZM2G025939	10	92836971	92845040	2018	4.75646	3.94311	7.5416	2.78773	5.28368	6.58291
GRMZM5G833699	10	93697766	93700740	2018	2.39306	2.09884	4.20662	41.0591	13.3286	6.98834
GRMZM2G330635	10	96774298	96775703	2018	47.6451	112.878	114.973	30.9799	79.2579	70.7049
GRMZM2G032293	10	105112606	105117051	2018	0.595357	0.712564	1.26798	0.370699	0.403994	0.479354
GRMZM2G151529	10	110944324	110948048	2018	10.8656	10.3962	10.716	6.67696	9.62177	9.63771
GRMZM5G858653	10	114976545	114979311	2018	1.41802	0.332397	1.13658	0.274135	0.141703	0.755645
GRMZM2G092747	10	120028820	120030228	2018	1.64973	1.82966	1.49138	4.37256	7.13643	8.53546
GRMZM2G361569	10	122973675	122975628	2018	24.6804	29.2273	25.7744	25.751	31.0152	22.286
GRMZM2G107306	10	123249169	123251735	2018	1.23485	2.53656	4.9499	1.53241	1.68245	4.53314
GRMZM2G058525	10	126154691	126159885	2018	34.0032	29.9727	31.6344	46.9662	43.8393	39.626
GRMZM2G470365	10	126949939	126952458	2018	1.38978	1.86321	1.96208	1.44553	1.36988	1.16635
AC226227.2_FG005	10	129011487	129013115	2018	1.23564	0.630105	7.47879	2.3621	1.11924	2.3593
GRMZM2G099729	10	129485233	129487773	2018	2.56787	1.95704	1.97845	1.3448	1.62386	1.66353
GRMZM2G146809	10	131067129	131068014	2018	4.5726	13.8562	5.6679	42.7704	50.2561	65.6388
GRMZM2G164649	10	132021389	132027147	2018	18.7749	6.0729	5.23828	5.21743	5.70882	5.96919
GRMZM2G040803	10	132533983	132537765	2018	22.4739	16.1671	8.7845	60.44	19.7019	17.2498
GRMZM2G116538	10	132907694	132926499	2018	2.32962	0.912819	1.2616	9.51916	10.4243	5.28216
GRMZM2G018314	10	134671814	134677004	2018	7.52813	6.08358	5.01268	4.31989	5.26676	3.39797
GRMZM2G322506	10	134678381	134683873	2018	30.0002	28.2253	19.9721	20.3165	24.6369	14.2434
AC233979.1_FG007	10	135155198	135155488	2018	42.9583	94.5105	55.6665	61.3541	80.5736	119.101
GRMZM2G086403	10	135709748	135712426	2018	11.5754	8.17761	7.61323	10.343	10.7713	14.4132
GRMZM2G040359	10	136129865	136132230	2018	0	0.298283	0.122847	5.72276	1.0619	4.8002
GRMZM2G018018	10	136459723	136465406	2018	1.54958	1.13339	2.40233	1.2945	0.728942	1.28828
GRMZM2G017414	10	137189044	137195761	2018	19.1721	31.7063	12.0578	15.7172	25.9046	19.2449
GRMZM2G061398	10	138048801	138053310	2018	0.860273	1.83863	1.44376	0.685892	0.736664	0.499537
GRMZM2G429000	10	138833997	138835213	2018	166.758	207.01	358.192	100.481	90.518	81.8263
GRMZM2G091331	10	140695930	140697533	2018	7.00099	7.34032	10.3936	1.94312	6.50184	9.69125
GRMZM2G032282	10	141340391	141349914	2018	61.4059	71.3901	50.6898	211.347	65.1754	39.7188
GRMZM2G033724	10	141781980	141787455	2018	35.4504	30.2707	27.1798	73.7247	49.0668	43.589
GRMZM2G354834	10	141789838	141790651	2018	0.882829	0.215639	0.903959	0.618405	0.260463	0.490217
GRMZM2G143035	10	143888821	143890160	2018	2.5299	2.34306	3.37478	1.03375	1.36063	2.40718
GRMZM2G445575	10	143949572	143957213	2018	1.27566	1.89576	0.706402	0	0.283151	0.139022
GRMZM2G064831	10	144630450	144635115	2018	2.26608	0.847564	1.00386	0.360093	0.255937	0.573449
GRMZM2G028492	10	146483259	146489695	2018	17.1607	8.73586	14.8091	10.9029	10.6066	11.4441
GRMZM2G351577	10	147254965	147274242	2018	9.17357	9.14756	6.8357	3.27915	3.76809	4.46422
GRMZM5G835039	10	147547093	147548066	2018	0.978907	0.247962	1.282	0.316046	0.935956	1.47971
GRMZM2G142820	10	147868880	147872116	2018	3.89605	5.59851	8.13327	5.53995	4.82204	9.47829
GRMZM2G011513	10	147971633	147973013	2018	11.1298	5.09031	13.5254	15.5711	25.5396	13.1297
GRMZM2G136525	10	148535422	148536889	2018	0.0721658	0.514125	0.22989	0	0.0993593	0.163628
GRMZM2G114469	1	2085433	2087708	2022	19.8342	8.6461	8.31853	20.4337	11.3846	11.1865
GRMZM2G144101	1	3192128	3193970	2022	54.1016	97.1838	96.2437	35.3139	21.2862	87.9435
GRMZM2G055698	1	3462300	3464276	2022	7.61221	9.90026	8.58853	3.69847	1.3506	2.94506
GRMZM2G181153	1	4234226	4235315	2022	56.6435	90.0462	88.6433	20.9226	10.4085	69.7255
GRMZM2G159477	1	5039236	5041642	2022	4.83829	6.40588	5.95986	0.795858	0.688335	1.55401
GRMZM2G090051	1	5373808	5376230	2022	1.6934	3.25074	2.8596	0.784074	0.336123	1.56828
GRMZM2G055575	1	5531757	5536441	2022	20.2853	15.4193	15.8972	20.2	9.275	14.6577
GRMZM2G110345	1	7555923	7560929	2022	18.3803	14.4131	14.0622	11.9116	5.25319	14.5424
GRMZM2G048740	1	7681771	7696208	2022	9.79173	8.9745	8.92446	7.85621	3.52468	6.92113
GRMZM2G046932	1	8967225	8971750	2022	59.506	50.8329	51.6587	58.4857	31.3632	51.4819
GRMZM2G450125	1	9051958	9054939	2022	0.129312	0.441755	0.458845	2.29816	1.37721	6.4274
GRMZM2G113239	1	9558601	9559355	2022	0.224292	0.202283	0.159173	5.09682	3.20244	8.67596
GRMZM2G062724	1	10027911	10032255	2022	0.340833	0.161783	0.127305	1.22891	0.788085	0.934086
GRMZM2G154211	1	12350236	12355974	2022	18.0287	46.5382	48.69	16.1314	8.14642	24.3838
GRMZM2G412674	1	14408843	14412714	2022	3.36203	2.46471	2.46965	3.27199	1.46838	2.82269
GRMZM2G139963	1	14957965	14960921	2022	21.1977	29.0606	29.9214	19.9016	11.091	26.559
GRMZM2G319057	1	16586371	16587277	2022	2.94992	5.78116	6.29365	5.36572	3.69105	11.4348
GRMZM2G006631	1	19099172	19101186	2022	35.2861	33.8236	34.2249	19.7576	11.1089	39.1712
GRMZM2G464393	1	19638820	19642380	2022	0.630282	1.85612	1.93979	1.20358	0.635736	1.80205
GRMZM2G004397	1	21464564	21467986	2022	17.16	19.249	17.2405	12.7629	7.06005	10.8896
GRMZM2G162535	1	21567145	21568044	2022	5.41888	35.7486	39.5244	11.9467	6.13072	28.3662
GRMZM2G055025	1	22628423	22632521	2022	24.2118	21.4142	21.3092	64.8953	35.2211	57.2931
GRMZM2G070716	1	25369427	25371593	2022	21.2669	33.1324	34.2229	12.212	6.10379	25.7897
GRMZM2G040728	1	27917245	27919033	2022	0.246106	0.341473	0.369461	0.94896	0.485156	2.04197
GRMZM2G103579	1	28794281	28800513	2022	17.726	24.5948	25.3156	17.2139	8.8998	23.0694
GRMZM2G122543	1	29683943	29687582	2022	1.41332	1.11401	1.19258	0.287988	0.126201	0.256424
GRMZM2G135877	1	29789597	29791722	2022	0.844311	1.2691	1.07401	0.958245	0.466574	0.671514
GRMZM2G172537	1	33529461	33532336	2022	32.1334	42.647	43.4814	24.3634	15.3104	43.4373
GRMZM2G035552	1	33883353	33886303	2022	2.02679	2.51669	2.29303	0.490804	0.215077	0.946856
GRMZM2G138103	1	34974212	34975305	2022	55.0484	68.3768	63.626	33.7814	18.4415	56.8242
GRMZM5G840610	1	36573860	36574896	2022	15.1214	5.49825	5.56261	15.498	8.30998	6.88351
GRMZM2G397002	1	38314088	38314852	2022	22.1985	29.5424	28.7986	15.247	9.15485	27.8479
AC208204.3_FG006	1	38641587	38642063	2022	39.4062	104.804	89.061	77.5884	22.095	55.5457
GRMZM2G046274	1	38730267	38744310	2022	5.89209	6.16507	6.08209	5.31887	2.57733	5.86296
GRMZM2G110309	1	40356719	40362217	2022	8.92932	9.43503	8.98036	12.6422	6.61549	10.3238
GRMZM2G087459	1	40426197	40429337	2022	14.5847	20.6513	20.874	12.7499	7.80971	23.1384
GRMZM2G171232	1	42169053	42171446	2022	13.5146	16.9285	16.5145	11.3814	7.20306	16.2171
GRMZM2G338333	1	42519187	42522213	2022	12.1626	14.8337	13.8961	7.89307	4.29872	13.2279
GRMZM2G141704	1	42849862	42855504	2022	11.3437	15.0274	15.1854	7.86099	5.09716	11.9116
GRMZM2G030880	1	43551664	43559569	2022	2.80487	2.22056	2.07199	1.68451	0.858772	1.52216
GRMZM2G073628	1	44196096	44197753	2022	30.3209	37.2497	34.6561	31.1771	13.0752	27.5913
GRMZM2G107838	1	44354144	44357160	2022	11.1649	7.71331	7.33855	6.4956	3.70041	6.72833
GRMZM2G006981	1	45945729	45947469	2022	2.7697	2.62939	2.62938	0.243571	0.088947	0.662674
GRMZM2G032047	1	46129394	46130844	2022	1.94346	5.06352	4.96517	0.736055	0.664074	1.92759
GRMZM2G112524	1	47176577	47177681	2022	0.153249	0.322493	0.380647	0.665761	0.78547	1.93797
GRMZM2G329040	1	50625951	50650898	2022	3.59051	4.67004	4.88815	1.66512	1.4218	3.36133
GRMZM2G070849	1	51395397	51397668	2022	0.667157	0.589894	0.452573	0	0.0359189	0.0729827
GRMZM2G138814	1	52072966	52083007	2022	12.6016	14.2984	14.1363	10.8899	5.10312	11.7468
GRMZM2G152891	1	52092838	52096639	2022	228.643	155.353	140.43	150.431	57.7672	109.562
GRMZM2G106408	1	54731140	54737676	2022	3.44832	5.3536	5.02647	4.70679	2.57823	5.11821
GRMZM2G311182	1	56758337	56763169	2022	0.145398	0.233121	0.223567	2.96391	1.31302	3.16062
GRMZM2G073755	1	57298545	57301265	2022	46.7802	43.2717	42.7443	26.1727	9.05283	28.4383
GRMZM2G018229	1	57555312	57561325	2022	16.6507	14.8667	15.1057	16.7289	7.70628	14.2864
GRMZM2G134671	1	59766715	59771616	2022	3.00596	4.21166	4.05412	2.02268	1.36939	2.6138
GRMZM2G091648	1	60756830	60758244	2022	21.7474	38.7475	40.5387	17.006	7.69642	31.7797
AC204530.4_FG006	1	61669643	61671845	2022	3.76311	6.19685	5.69835	2.36291	1.93052	6.09188
GRMZM2G330650	1	63894558	63901034	2022	24.3126	20.0678	19.4879	23.5759	10.4621	17.3826
GRMZM2G060544	1	72360144	72361438	2022	101.944	26.2205	23.8495	21.1938	8.18635	8.00879
GRMZM2G032821	1	75404187	75433185	2022	5.752	6.20398	6.20613	5.91819	2.2773	5.46189
GRMZM2G084587	1	76878185	76889886	2022	23.6411	13.8726	12.6371	24.6364	9.58858	7.90308
GRMZM2G066441	1	81219487	81222936	2022	0.405384	0.637041	0.686531	0.0923662	0	0.0685355
GRMZM2G057768	1	84681423	84684878	2022	5.26498	5.50424	5.3591	5.94939	2.53297	5.77433
GRMZM2G026147	1	85027909	85029809	2022	28.7202	35.3129	30.996	3.15494	1.92828	8.74779
GRMZM2G176595	1	91884842	91886219	2022	0.66735	3.76167	3.99599	9.52453	3.30849	3.82662
GRMZM2G180916	1	94897504	94901091	2022	6.44116	4.85294	4.67885	2.35011	1.34583	3.52719
GRMZM2G001930	1	98363081	98365897	2022	95.2441	53.9981	48.5694	29.4098	14.3271	29.9754
AC205513.3_FG003	1	101000403	101001765	2022	0.489069	1.16396	0.940002	0.340491	0.0746041	0.757932
GRMZM2G394410	1	106163523	106167401	2022	12.8886	8.32107	7.60541	6.94919	2.93611	4.73393
GRMZM5G835985	1	116587735	116588867	2022	15.3647	7.5935	7.31873	3.59617	1.03965	1.18593
GRMZM2G158911	1	146834083	146835145	2022	15.5118	14.1379	14.0631	34.0298	20.3414	43.6351
GRMZM2G171713	1	150906706	150908992	2022	3.89145	2.61751	2.459	3.29562	1.65887	3.15031
GRMZM2G081151	1	160303288	160473130	2022	40.5699	22.324	22.2393	3.41013	1.13592	2.99192
GRMZM2G428216	1	165420890	165421476	2022	4.67344	10.9274	8.2915	1.73529	1.26738	3.43355
GRMZM2G142649	1	166727532	166729399	2022	8.90604	10.4958	11.1274	7.47543	2.83192	11.1972
GRMZM2G443345	1	166730541	166731137	2022	1.13461	1.70546	2.01299	2.36975	0.934614	2.81336
AC194609.2_FG003	1	176075758	176076456	2022	13.0821	12.4539	12.2926	4.69557	4.25724	14.2368
GRMZM2G400268	1	179623959	179629166	2022	5.1755	5.87398	5.69237	5.01039	1.47229	5.18093
GRMZM2G059029	1	179749211	179750453	2022	0.599434	0.737202	0.773455	0.182107	0.0997523	0.135123
GRMZM2G152555	1	183123257	183125969	2022	0.911303	0.863163	0.863776	1.46011	0.799801	1.26912
GRMZM2G050177	1	183697224	183704114	2022	1.6879	2.3165	2.43042	0.572232	0.291061	0.864354
GRMZM2G059129	1	187125120	187128858	2022	2.73966	2.52506	2.08027	1.71427	0.908064	1.81712
GRMZM2G441903	1	187432434	187434251	2022	16.2075	12.713	10.5765	8.65343	4.46726	13.6038
AC234203.1_FG009	1	188093915	188095642	2022	35.7826	27.5875	27.4085	10.3693	4.834	8.75802
GRMZM5G828396	1	192065332	192068032	2022	6.06511	7.04589	6.06274	2.33175	1.31001	4.83555
GRMZM2G096806	1	192437196	192441780	2022	39.9962	32.0696	30.3065	42.5907	15.3906	29.2898
GRMZM2G436319	1	194767910	194771939	2022	10.374	9.05029	9.09437	6.42369	3.01602	6.00209
GRMZM2G136453	1	195364024	195371310	2022	254.476	196.081	196.755	180.823	87.7092	269.223
GRMZM2G043198	1	195433120	195449499	2022	50.1792	49.5482	50.2486	52.3281	25.1078	56.4577
GRMZM2G107336	1	196567543	196569643	2022	22.4358	37.4828	38.1993	16.4755	8.54516	37.5011
GRMZM2G478417	1	199519465	199525696	2022	8.12326	13.706	13.9627	7.58761	3.54358	12.1348
GRMZM2G017045	1	201661039	201662079	2022	1.22371	1.94759	2.04337	3.06703	0.790598	2.00799
GRMZM2G303149	1	207177188	207178075	2022	6.90328	19.0905	18.6083	11.2797	6.42301	17.0227
GRMZM2G059138	1	209352821	209353888	2022	3.71026	3.81332	4.05086	1.74856	1.10293	2.24101
GRMZM2G048276	1	210266117	210271149	2022	9.91829	8.6556	8.98912	10.8244	3.61059	8.6459
GRMZM2G429940	1	211584368	211586209	2022	32.3603	43.6393	46.1587	8.69429	3.433	18.3732
GRMZM2G078569	1	211664462	211671998	2022	72.2544	62.7784	61.8985	43.4439	16.3606	36.0681
GRMZM2G047019	1	211726385	211727970	2022	14.4996	14.2837	14.4347	11.3108	4.53439	15.3555
GRMZM2G123896	1	222643514	222645307	2022	184.915	204.681	205.015	155.259	64.5533	158.549
GRMZM2G032222	1	223745977	223752961	2022	19.8652	13.9811	13.5416	28.4161	10.5717	18.4581
GRMZM2G176209	1	223906865	223910808	2022	33.8536	32.481	32.9713	53.6151	19.9765	26.7907
GRMZM2G414848	1	224835665	224848274	2022	57.6076	66.7732	66.0146	50.8891	21.5327	63.4908
GRMZM2G119657	1	227176425	227184375	2022	5.60564	7.98598	8.2056	6.21166	3.69726	9.9802
GRMZM2G079428	1	229910587	229926888	2022	12.7085	9.83152	9.63535	14.9112	5.3953	8.31217
GRMZM2G153233	1	230778452	230782861	2022	1.63897	3.32672	3.50212	1.859	0.613172	3.35203
GRMZM2G069976	1	230860632	230873366	2022	10.2535	9.8147	9.77655	13.2435	4.53686	11.2616
GRMZM2G001676	1	233457234	233460466	2022	0.115366	0.148636	0.175439	0.275376	0.18101	0.469954
GRMZM2G008607	1	234369876	234382870	2022	11.4451	8.46124	8.66093	14.8304	6.02858	12.6258
GRMZM2G463445	1	238597329	238600499	2022	0.0997292	0.119924	0.14155	9.63158	3.54159	6.05854
GRMZM2G012119	1	246605656	246608098	2022	3.18856	5.45962	5.73085	3.45144	1.59875	6.44537
GRMZM2G110298	1	248200543	248209103	2022	5.14168	6.88852	6.67642	5.1049	1.70506	6.42082
GRMZM2G058227	1	249479638	249482415	2022	2.335	1.04345	0.970362	1.08961	0.385069	1.27794
GRMZM2G014392	1	250953388	250956063	2022	5.8092	7.00078	6.10758	1.0785	0.579186	1.80448
GRMZM2G061101	1	257512113	257518809	2022	2.52876	7.76451	7.7075	3.46688	1.3056	2.86718
GRMZM2G068575	1	261178259	261192793	2022	75.343	63.653	62.3228	41.5315	16.7629	49.258
GRMZM2G085116	1	262882132	262884333	2022	51.9429	25.0168	24.2098	21.38	12.5302	21.0224
AC208113.3_FG009	1	263112725	263113264	2022	15.5825	16.7303	17.2082	26.5679	7.85865	23.2617
GRMZM2G072578	1	266434206	266435782	2022	9.85759	16.5281	17.6796	6.35154	2.51601	12.8604
GRMZM2G108115	1	273439062	273443742	2022	11.7022	7.93751	7.74953	12.5271	4.44534	9.61836
GRMZM2G169825	1	274475289	274478058	2022	1.98484	3.82387	3.84383	2.2421	0.51173	4.45368
GRMZM5G826714	1	277446649	277450112	2022	74.5911	98.169	96.6316	74.4916	29.2693	73.1988
GRMZM2G328500	1	278192784	278199532	2022	105.885	151.073	144.94	49.3277	23.1798	82.5823
GRMZM2G008072	1	278671734	278674963	2022	7.25352	5.02896	4.84108	6.82742	2.61036	5.83092
GRMZM2G047456	1	279632095	279634995	2022	11.7496	18.1481	17.2965	6.94424	3.55884	18.1826
GRMZM2G040030	1	281042229	281045163	2022	51.5824	85.1983	81.317	34.5101	14.38	63.2099
GRMZM2G177432	1	281951791	281952644	2022	291.578	205.358	198.282	120.013	43.4898	148.758
AC235547.1_FG005	1	282473696	282477456	2022	6.80786	8.15212	7.26726	7.53575	2.61256	8.42265
GRMZM2G329181	1	286049789	286052959	2022	61.2254	51.0525	45.8625	47.6672	19.4031	38.0529
GRMZM2G342856	1	287341950	287342703	2022	0.359342	0.472619	0.39846	0.0750526	0.164446	0.723955
GRMZM2G133023	1	287790453	287793357	2022	1.3817	3.41199	2.7432	0.934458	0.240878	1.52948
GRMZM2G046163	1	288338457	288340582	2022	0.333566	0.401113	0.315629	0	0.12212	0.303272
GRMZM2G064503	1	291383503	291389717	2022	17.0701	10.3944	10.2642	16.9678	5.00852	11.1893
GRMZM2G127404	1	291800658	291802017	2022	42.6339	37.32	35.876	18.7661	9.48175	32.3874
GRMZM2G053458	1	296097227	296102118	2022	42.6109	80.2758	75.4769	47.888	30.2089	138.924
GRMZM2G113158	1	296740218	296743555	2022	9.37509	11.3773	10.3507	2.94985	1.39296	5.84933
GRMZM2G176612	1	299203809	299209123	2022	30.7879	20.3309	20.647	28.3508	9.14374	18.9774
GRMZM2G417843	1	299277345	299281841	2022	7.022	9.0471	9.11063	5.94631	2.44836	6.24807
AC203966.5_FG005	1	299607382	299608497	2022	15.9932	16.6956	17.6602	4.20873	2.49984	9.5191
GRMZM2G086876	2	843404	846261	2022	1.83702	1.33043	1.36294	2.84623	2.35389	1.49075
GRMZM2G051974	2	1273216	1278753	2022	11.2771	6.80242	6.68366	5.17053	4.92565	6.1263
GRMZM2G149996	2	1655917	1657372	2022	0.162827	0.349642	0.288884	0.0777331	0.0425797	0.115356
GRMZM2G040736	2	2084221	2085003	2022	4.75796	4.61617	4.14399	0.50591	0.870953	1.60879
GRMZM2G078033	2	2366062	2369774	2022	40.7216	65.604	65.2256	34.5851	42.8873	69.4637
GRMZM2G042599	2	3946869	3950571	2022	7.22803	4.28625	4.22049	12.8416	9.90932	7.12742
GRMZM2G391746	2	4045899	4046558	2022	0.564467	0.539932	0.637295	2.22929	2.2544	0.190861
GRMZM2G395114	2	4895674	4900685	2022	6.40497	13.2638	13.3256	13.8587	12.6523	21.3089
GRMZM2G081886	2	5069598	5072692	2022	49.8781	52.9857	53.8313	48.694	38.9638	44.123
GRMZM2G160523	2	5219596	5221366	2022	2.31396	2.81704	2.81609	1.31009	1.26022	3.0111
GRMZM2G160585	2	5235193	5239216	2022	22.9902	17.3768	16.2845	35.866	28.4724	12.55
GRMZM2G474039	2	5512098	5512739	2022	0.527539	0.792957	0.935947	2.73252	1.83477	1.76591
GRMZM2G372074	2	5929773	5931624	2022	186.75	92.9096	91.0077	264.951	205.738	134.674
GRMZM2G004590	2	6484127	6487480	2022	7.68057	9.85611	10.2925	6.07537	4.59922	9.75025
GRMZM2G005040	2	10384673	10389573	2022	2.01743	2.96468	3.13936	3.18258	3.05338	4.72293
GRMZM2G044800	2	10483475	10486040	2022	108.697	133.701	133.679	99.935	89.4903	111.73
GRMZM2G345700	2	10545517	10546626	2022	117.257	62.4653	59.6547	23.7065	21.6707	12.4833
GRMZM5G870342	2	10671618	10672229	2022	22.4127	33.1899	33.873	12.483	15.2964	35.8831
GRMZM2G111232	2	11058106	11062138	2022	2.98896	2.94355	2.59661	1.9288	1.66027	1.40561
GRMZM5G870080	2	11385601	11389616	2022	7.16547	12.4535	12.7128	8.60537	6.35331	14.5748
GRMZM2G053909	2	11990984	11994111	2022	1.64229	1.51137	1.57578	2.49207	1.68718	1.47513
GRMZM2G041223	2	12202775	12208055	2022	12.4142	6.74775	6.44057	13.2589	10.445	9.68596
GRMZM2G176225	2	12607875	12610755	2022	12.0549	12.1126	12.3399	11.0361	8.3849	9.58839
GRMZM2G180190	2	12649206	12652213	2022	7.52848	5.45986	5.68836	1.89875	1.67155	3.29575
GRMZM2G149556	2	12691469	12694085	2022	227.709	256.823	252.279	126.857	143.765	224.071
GRMZM2G162266	2	12909478	12915270	2022	7.66763	5.57141	5.67292	3.37571	3.02846	3.76702
GRMZM2G032218	2	13863654	13872014	2022	2.51562	2.57859	2.69152	14.5565	9.31522	5.0473
GRMZM2G322817	2	14233437	14234354	2022	40.9884	23.0139	21.3384	41.1785	34.9825	41.0289
GRMZM2G024517	2	14240964	14241724	2022	16.7337	22.6778	21.4769	8.84911	7.41345	10.3732
GRMZM2G080274	2	16047725	16049837	2022	375.568	262.799	252.272	166.451	114.431	217.906
GRMZM2G069525	2	17494663	17498413	2022	8.04218	6.32239	6.62667	9.16455	8.4694	14.9351
GRMZM2G082181	2	18168323	18173183	2022	15.3636	12.6268	11.9072	15.0015	10.4683	11.3698
GRMZM2G101408	2	18421155	18424062	2022	7.38175	10.0433	9.51183	7.58763	5.89567	7.71335
GRMZM2G172795	2	19041697	19046154	2022	8.83092	7.82824	8.03466	8.08038	7.07596	13.6556
GRMZM2G469313	2	19390329	19392986	2022	2.14064	1.35984	1.35638	1.85226	1.79597	1.67452
GRMZM2G162276	2	19823668	19824729	2022	604.554	412.248	385.139	682.806	427.201	437.686
GRMZM2G168917	2	22444903	22446413	2022	3.22766	3.40284	2.90298	0.486873	0.615447	0.944831
GRMZM2G160175	2	25359374	25362283	2022	0.973098	1.55808	1.72645	0.848315	0.619573	0.760583
GRMZM2G108153	2	25458481	25460181	2022	2.30964	5.77614	6.11122	4.25836	4.30072	7.60302
GRMZM5G808366	2	26048274	26053073	2022	0.660096	0.356177	0.360347	0.282807	0.61965	0.818384
GRMZM2G362413	2	27500836	27501761	2022	0.80464	2.47392	2.20625	0.122224	0	0.362759
GRMZM2G021694	2	27625614	27627505	2022	1.49339	2.32493	2.1291	1.515	1.65974	2.645
GRMZM2G306741	2	28210012	28217523	2022	13.1904	13.8259	13.5634	12.6521	10.9065	7.95858
GRMZM2G340601	2	28967660	28971193	2022	0.199484	0.133267	0.117973	0.592562	0.446307	0.824399
GRMZM2G048295	2	30170679	30172939	2022	16.2912	17.7401	16.4896	0.986005	1.92894	2.19484
GRMZM2G136975	2	30250151	30254716	2022	0.602396	1.14023	1.18751	2.75865	2.94052	1.90861
GRMZM2G055420	2	30889122	30890311	2022	10.8948	10.1725	9.5839	18.3054	12.5548	12.9806
GRMZM2G018876	2	34309164	34353587	2022	6.39209	6.38864	5.22503	2.18083	2.69548	5.10346
GRMZM2G021619	2	36708164	36710640	2022	12.9483	14.4482	14.1183	9.70957	8.73501	15.6803
GRMZM2G130230	2	37085168	37093582	2022	49.7961	55.3416	55.9549	33.0844	30.818	26.1988
GRMZM2G063262	2	37392380	37396904	2022	5.98307	10.5644	10.615	8.04983	7.56532	12.2885
GRMZM5G816457	2	39388778	39394181	2022	4.90876	3.67115	3.77817	2.69379	2.1583	3.14734
GRMZM2G102499	2	41931698	41935612	2022	98.7331	180.762	180.972	79.9336	80.8253	167.444
GRMZM2G442546	2	44003822	44007551	2022	0.427725	1.87032	2.03512	1.36439	1.38797	2.8925
GRMZM2G161012	2	44903324	44905061	2022	4.68785	6.9443	6.62955	1.36224	1.30583	2.99022
GRMZM2G112039	2	48234092	48238269	2022	1.55068	4.35233	4.28503	1.69677	1.28112	2.518
GRMZM2G146694	2	48438746	48440924	2022	1.33189	1.43	1.45156	1.62139	2.05492	2.68921
GRMZM2G003720	2	49627184	49630358	2022	5.77041	5.45551	5.46253	5.34893	4.40429	7.685
GRMZM2G007546	2	57066269	57070051	2022	8.03756	6.08854	5.71907	12.0125	10.0156	9.96492
GRMZM2G437912	2	59667646	59669581	2022	13.8201	17.1972	14.9599	0.672295	0.800569	0.86755
GRMZM2G170612	2	64120918	64123694	2022	2.87261	2.93616	2.95597	2.4479	2.62918	4.27373
AC196489.3_FG002	2	64574884	64575384	2022	229.775	282.788	279.33	123.232	133.768	224.698
GRMZM2G086267	2	68168982	68174718	2022	18.5229	16.2779	16.1347	17.9899	13.6621	16.8476
GRMZM2G334680	2	78124015	78124751	2022	9.15121	12.727	12.2907	8.14548	7.51467	10.1792
GRMZM2G042893	2	81074165	81077414	2022	2.79551	4.10013	4.35855	0.368017	0.124054	0.630156
GRMZM2G052268	2	86845960	86850918	2022	6.56834	4.82633	4.70818	4.2626	3.62314	4.01717
GRMZM2G013357	2	86876029	86881956	2022	6.40535	4.98176	5.04856	6.74974	5.27017	8.07967
GRMZM2G177721	2	87639971	87649383	2022	0.199458	0.299811	0.353874	0.533236	0.766735	1.16225
GRMZM2G498547	2	91478707	91479592	2022	0.114677	0.229832	0.271277	2.61871	1.5394	1.94308
GRMZM2G097802	2	102470112	102475626	2022	17.2685	23.7352	24.0958	15.9605	11.2772	20.2907
GRMZM2G025132	2	108131703	108133245	2022	1.9535	0.329928	0.311538	1.35698	0.803578	0.816385
GRMZM2G023351	2	111990992	111992789	2022	0.164568	0.445258	0.525549	1.0999	1.02423	0.856927
GRMZM2G106650	2	112022335	112024634	2022	0.919572	0.443357	0.46174	1.15962	0.952808	0.688351
GRMZM2G167008	2	112109184	112111073	2022	19.3199	35.3381	36.9612	11.8624	14.9131	92.2035
GRMZM2G168382	2	113028381	113030682	2022	2.07426	1.88645	1.97922	1.77662	1.59537	3.34964
GRMZM2G147659	2	114408062	114408934	2022	25.7599	44.0852	44.1883	31.4387	31.6727	42.4704
GRMZM2G076905	2	122212902	122215497	2022	17.8733	24.0616	23.8407	42.7692	28.8009	40.566
GRMZM2G152739	2	128828154	128832461	2022	12.4461	13.954	12.3916	3.27843	2.68033	5.66394
GRMZM2G111143	2	134470121	134472893	2022	47.8702	29.2024	26.6957	37.8109	28.3146	35.5761
GRMZM2G047486	2	136808741	136813600	2022	25.186	19.6778	19.9566	18.4755	16.8671	20.4277
GRMZM2G177005	2	137255040	137257585	2022	100.296	142.699	142.042	77.6742	67.8007	142.667
GRMZM2G324314	2	138942651	138945687	2022	47.9643	65.4662	66.518	26.2333	26.2269	50.2687
GRMZM5G898141	2	140392993	140397605	2022	17.8036	14.5844	13.8852	11.5474	10.8074	13.5614
GRMZM2G132000	2	145653086	145656777	2022	57.7385	79.054	79.3275	42.932	32.846	55.1918
GRMZM2G007283	2	151335183	151340249	2022	22.9572	23.9142	23.3248	15.8639	14.4222	20.494
GRMZM5G876616	2	159085087	159087611	2022	63.4859	56.3979	52.7241	23.2461	16.4107	20.3772
GRMZM2G162739	2	159575160	159577058	2022	9.55938	9.46313	8.76478	2.89057	2.28527	4.6876
GRMZM2G548817	2	168986657	168990603	2022	29.3806	24.6374	24.7223	141.593	80.8456	60.0853
GRMZM2G402417	2	171271427	171273196	2022	314.469	909.438	928.52	423.517	371.373	790.178
GRMZM2G134955	2	171554524	171555173	2022	20.5292	41.6661	42.6161	10.7956	12.2084	41.9248
GRMZM6G654251	2	173431737	173433706	2022	77.2435	204.602	218.137	47.4778	53.7868	94.2093
GRMZM2G038730	2	174102861	174104171	2022	9.30014	2.6017	2.61251	13.4676	8.13373	3.01068
GRMZM2G163418	2	176398481	176400987	2022	2.32649	2.86118	2.45154	4.61764	6.40092	10.3138
GRMZM2G051752	2	177753432	177754662	2022	3.81438	4.48507	4.2569	2.87831	1.52034	5.07229
GRMZM2G499154	2	179665690	179669326	2022	0.233251	0.140242	0.165531	0.896393	0.42697	1.67726
GRMZM2G114681	2	180086933	180089653	2022	94.8738	61.7566	58.4552	65.152	50.6009	50.2665
GRMZM2G119214	2	180400491	180401271	2022	0.490841	1.77071	1.91584	1.72229	1.61729	3.46869
GRMZM2G057852	2	183846599	183847686	2022	27.9536	15.9087	16.3474	33.9642	19.7726	39.9826
GRMZM2G005146	2	184401793	184403738	2022	1.97147	1.99032	2.08819	3.98242	2.20837	3.10087
GRMZM2G041127	2	188712314	188714917	2022	22.3576	36.5583	33.8975	9.69239	10.9041	24.8969
GRMZM2G120091	2	190365539	190368111	2022	4.32928	4.05996	3.90843	10.7226	7.22352	10.1886
GRMZM2G159926	2	190733930	190737879	2022	4.3054	6.99026	7.1429	3.98132	4.36168	11.9591
GRMZM2G422644	2	195819812	195827432	2022	19.4055	13.5181	13.4792	2.10299	2.13635	1.98599
GRMZM5G873455	2	196390331	196391091	2022	1853.22	1063.85	1007.2	517.264	350.713	743.67
GRMZM2G108991	2	197173053	197175727	2022	11.9265	13.7836	14.1311	6.82779	6.4912	13.2065
GRMZM2G153369	2	199044953	199046279	2022	55.6438	67.8279	64.0995	17.1658	8.99797	16.3326
GRMZM6G868472	2	199108801	199119146	2022	3.0988	4.98667	4.65697	4.995	3.20324	4.88144
GRMZM2G081790	2	199230671	199233898	2022	8.45923	3.50605	3.72445	23.2023	17.1357	6.36203
GRMZM2G004784	2	199373402	199377252	2022	12.7123	21.6635	20.8447	11.0781	8.1601	14.5663
GRMZM2G400173	2	200113143	200118845	2022	3.18716	2.8798	2.82729	4.74198	3.44149	3.90702
GRMZM5G821439	2	204949825	204954417	2022	21.036	36.5314	31.8229	12.2318	9.83208	10.9016
GRMZM2G142922	2	205415708	205417752	2022	12.4376	5.60111	5.43582	12.3972	10.1558	7.67924
GRMZM2G073197	2	206299883	206303548	2022	9.56073	15.3654	15.4858	5.88361	5.1175	18.2563
GRMZM2G143173	2	210976308	210977658	2022	88.7723	57.454	55.1897	70.4934	46.6928	68.1665
GRMZM2G427807	2	211020032	211021153	2022	3.04873	2.54086	2.73126	1.31135	1.49188	1.87119
GRMZM5G849499	2	211059193	211060310	2022	0.999682	1.41158	1.50488	0.658019	0.332716	0.901383
GRMZM2G117993	2	212900215	212905203	2022	24.1126	20.8612	19.7898	13.0402	9.70373	17.8911
GRMZM2G075148	2	213843529	213851346	2022	1.78253	0.66984	0.503128	4.46761	1.92811	0.954305
GRMZM2G021129	2	213882387	213893711	2022	36.8432	41.9119	40.8769	27.7457	21.1508	35.8561
GRMZM2G327686	2	215332840	215335028	2022	9.81739	6.78574	6.50543	9.65121	5.80987	8.94536
GRMZM2G159041	2	215593691	215596538	2022	18.0629	12.2358	12.0176	26.6567	15.2815	14.328
GRMZM2G010505	2	217262683	217266694	2022	31.4386	13.7954	13.4735	28.8962	15.8449	12.8065
GRMZM2G003409	2	218011745	218014457	2022	1.84808	2.01296	2.16212	0.537031	0.343197	1.27844
GRMZM2G140667	2	219258176	219261097	2022	98.4363	169.15	161.517	90.0532	66.7829	97.5272
GRMZM2G154735	2	222878520	222879755	2022	4.82063	5.0784	4.97077	4.81907	1.58384	4.23981
GRMZM2G166718	2	224775378	224792014	2022	5.23362	4.14702	4.12353	5.90902	4.3157	5.06858
GRMZM2G097896	2	225403494	225410595	2022	6.58774	11.3611	11.2481	6.38359	5.55696	10.8558
GRMZM5G838671	2	225763933	225765876	2022	11.5295	13.2144	13.2321	53.5194	32.5809	44.1335
GRMZM2G078013	2	229691128	229697078	2022	1.58504	2.65804	2.77387	0.468428	0.25659	0.213891
AC190841.2_FG007	2	230083975	230084298	2022	22.1606	15.2409	14.4656	26.3736	14.3509	10.7565
AC217293.3_FG005	2	232360733	232362649	2022	2.32428	1.58537	1.55937	3.42671	1.96643	2.88163
GRMZM2G020898	2	234432121	234436077	2022	0.948427	1.22633	1.28462	7.07158	3.95759	8.85052
GRMZM5G822237	2	234581634	234582741	2022	66.8145	29.486	24.1169	45.5357	25.3648	10.936
GRMZM2G324471	2	235391940	235395163	2022	31.9739	50.5011	48.7663	22.2666	14.2401	34.8887
GRMZM5G881605	2	236262545	236266748	2022	21.2985	22.8144	22.5193	21.4485	14.061	18.7412
GRMZM2G146688	2	237250179	237253121	2022	7.43516	5.01599	5.16745	8.02135	4.90288	10.1979
GRMZM2G018923	3	545625	550635	2022	23.484	10.4566	10.3324	12.9584	12.8139	6.37404
GRMZM2G093090	3	1847706	1848827	2022	8.70709	18.5251	19.7642	35.1412	42.6003	115.53
GRMZM2G412073	3	2801532	2802886	2022	0.474902	0.864119	0.93125	3.04874	3.79754	2.91292
GRMZM2G470914	3	5850533	5854573	2022	127.373	44.0838	44.2362	407.142	386.004	108.497
GRMZM2G141665	3	7136721	7138382	2022	5.10369	5.553	5.87239	4.8169	7.19248	10.643
GRMZM5G898269	3	8275579	8276920	2022	7.71677	9.79493	10.3442	4.29795	5.96418	8.82309
GRMZM2G314898	3	8300533	8304232	2022	21.0209	31.7348	31.377	12.5857	19.726	28.5383
GRMZM2G083810	3	8887555	8888747	2022	24.7836	173.462	116.197	58.914	140.881	86.4426
GRMZM2G138750	3	11218171	11221842	2022	2.26924	2.07023	2.07119	2.91496	2.90531	4.24448
GRMZM2G054559	3	12195404	12200349	2022	29.984	47.5353	44.6324	24.9932	34.1173	35.1299
GRMZM2G150906	3	12571385	12575346	2022	1.33861	1.94087	1.89154	0.197935	0.23853	0.323108
GRMZM2G146740	3	13548043	13549667	2022	7.22292	5.95499	5.95735	5.48944	5.57168	7.69706
GRMZM2G163939	3	16571066	16572748	2022	144.225	114.669	115.995	99.2288	103.101	95.2483
GRMZM2G100898	3	17928019	17933818	2022	30.8549	12.2622	12.6525	55.0287	42.7036	13.0993
GRMZM2G022897	3	19770162	19785650	2022	38.1359	26.4692	26.4064	19.6556	23.6123	16.5853
GRMZM2G395983	3	21863842	21865121	2022	15.8492	7.31801	6.19656	12.6885	13.8038	13.6794
GRMZM5G883759	3	28923680	28924972	2022	8.31047	3.67906	3.88803	24.8234	27.8722	6.56305
GRMZM2G171677	3	30054877	30058988	2022	91.9297	38.3097	38.999	67.236	59.7147	30.2463
GRMZM2G171400	3	31389203	31393847	2022	26.7756	25.3157	24.949	15.5733	18.9692	19.9937
GRMZM2G070167	3	32241094	32242303	2022	13.8874	17.8061	17.7245	10.2327	13.9845	18.4447
GRMZM2G314563	3	35416951	35420506	2022	11.214	11.7284	11.9373	24.2482	25.0468	19.6278
GRMZM2G402977	3	35965644	35966737	2022	9.18455	16.5463	16.2351	3.89301	6.61373	9.00072
GRMZM2G472248	3	36311866	36312838	2022	16.673	51.0125	50.0217	28.731	28.5449	47.3406
GRMZM2G018951	3	37768787	37774989	2022	12.6557	6.32061	6.14469	19.7574	18.6167	7.921
GRMZM2G024733	3	39211508	39218699	2022	11.6411	6.56482	6.30836	6.70069	8.05413	6.54197
GRMZM2G017520	3	48494886	48497275	2022	8.09364	7.28979	7.20826	9.39136	9.49489	5.35569
GRMZM2G434519	3	55355520	55357584	2022	8.90245	6.01198	5.6082	9.91667	15.5876	8.39788
GRMZM2G001426	3	69955114	69957195	2022	5.23799	5.06145	5.51238	2.82677	3.48393	5.02179
GRMZM2G108527	3	83703300	83704486	2022	12.2975	7.4196	7.13764	13.5872	16.0866	10.1171
GRMZM2G180728	3	86727729	86730511	2022	24.1854	15.5953	15.2226	23.8546	23.0545	14.5806
GRMZM2G080503	3	92276172	92279783	2022	1.25152	3.27037	3.50142	1.30295	2.18519	2.1126
GRMZM2G005516	3	106115549	106117042	2022	3.95127	4.98012	5.00732	1.02518	1.39266	0.973667
GRMZM2G095331	3	115310379	115311564	2022	0.057113	0.085848	0.101329	4.10347	3.18867	5.45225
AC217370.3_FG003	3	121041431	121044521	2022	18.941	5.09079	4.00585	13.6234	7.34768	5.44307
GRMZM2G410951	3	124938923	124946526	2022	1.54056	0.439334	0.442934	2.58428	2.21812	0.543552
GRMZM2G067476	3	127026956	127030070	2022	64.8317	77.5087	77.9045	41.5786	44.3794	44.3391
GRMZM2G047626	3	127316146	127317795	2022	3.24924	4.17102	4.37614	5.23098	4.38487	4.82231
GRMZM2G081363	3	127990107	127991462	2022	7.49293	2.13993	2.03838	1.37718	1.46303	0.588347
GRMZM2G160902	3	128957708	128959418	2022	68.508	27.5813	28.9026	33.967	24.7839	10.0863
GRMZM2G046061	3	129109119	129110515	2022	3.07891	4.88307	4.73132	5.75214	3.28397	5.22989
GRMZM2G108348	3	135622399	135624833	2022	135.027	193.498	191.942	114.401	133.714	178.011
GRMZM2G324157	3	138767108	138768235	2022	1.26104	2.43708	2.29058	3.66227	4.61673	7.8544
GRMZM2G101020	3	141387560	141390705	2022	64.132	131.208	132.012	49.7135	72.0558	132.813
GRMZM2G069408	3	143081710	143087556	2022	6.49849	4.64873	4.59495	5.15172	3.88995	3.9049
GRMZM2G122431	3	145209829	145213170	2022	1.123	0.701947	0.690438	0	0.0407065	0.0275702
GRMZM2G113096	3	145216388	145218746	2022	12.3116	12.7381	12.4854	8.76323	8.1902	10.2861
GRMZM2G309512	3	146284125	146287100	2022	0.193467	0.153955	0.141336	0.114092	0.10416	0.0846561
GRMZM5G866269	3	151490191	151491123	2022	9.87364	4.14684	3.92857	9.40129	8.17311	4.09543
GRMZM2G096037	3	154129011	154130375	2022	4.1641	4.00587	4.53121	39.4272	38.4172	24.0923
GRMZM6G188781	3	154162817	154165422	2022	8.87372	9.64804	9.81347	8.50081	7.74274	8.5079
GRMZM2G084717	3	155844556	155845945	2022	16.7635	18.9714	17.1185	7.32816	8.69728	9.06246
GRMZM2G060116	3	155888047	155889189	2022	0.323168	1.06868	0.917371	0	0.236626	0.280464
GRMZM2G092679	3	156094640	156101430	2022	0.797999	0.635025	0.541332	0.313733	0.558523	0.872961
GRMZM2G336909	3	156842892	156857661	2022	5.46544	6.19946	5.99307	10.1045	10.352	9.568
GRMZM2G025659	3	160793385	160797335	2022	2.24223	1.76355	1.71151	4.18215	3.62717	1.77784
GRMZM2G140107	3	161295516	161301138	2022	0.699001	1.32415	1.18918	0.223991	0.403141	0.510473
GRMZM2G164475	3	162783765	162786921	2022	23.9068	25.7995	25.8976	11.6508	18.4445	22.3722
GRMZM2G359397	3	166424529	166427618	2022	6.35144	5.45952	5.60055	4.76611	4.87335	4.31446
GRMZM2G368411	3	170942901	170945698	2022	3.54085	5.3569	5.71099	2.45875	2.65156	4.90304
GRMZM2G039365	3	171792049	171795701	2022	37.4692	57.3951	58.7205	34.0896	40.3218	64.9733
GRMZM2G400602	3	174404507	174407023	2022	40.6755	59.6785	62.3133	35.2537	39.2925	48.245
GRMZM5G837822	3	176615173	176616148	2022	1.42273	4.38142	4.43271	0.521831	0.317603	0.774395
GRMZM2G148115	3	179105980	179110133	2022	9.69736	10.6407	10.753	8.06109	8.2543	9.79853
GRMZM2G154641	3	179564866	179569662	2022	32.8946	26.587	26.3266	15.1144	17.9491	25.5792
GRMZM2G123977	3	181812170	181816113	2022	1.24583	2.61244	2.37404	0.462586	0.591243	0.686475
GRMZM2G033630	3	182764839	182768617	2022	8.13489	7.17394	6.63439	8.38568	6.54486	6.58817
GRMZM2G448633	3	182831773	182837044	2022	9.85854	6.3946	6.32741	25.5813	20.7741	11.5277
GRMZM2G011541	3	184054457	184057725	2022	11.7469	9.18163	9.36747	8.40891	7.89946	7.74175
GRMZM2G027375	3	184324543	184326998	2022	4.46793	6.96459	6.55681	3.50229	3.05436	4.83836
GRMZM2G312201	3	186256882	186265853	2022	4.9151	4.57975	4.38421	3.21243	3.5094	4.0333
GRMZM2G456114	3	186448760	186453281	2022	4.44563	3.12561	3.20157	5.47127	4.52829	3.77816
GRMZM2G054811	3	191247308	191253684	2022	26.193	21.6782	21.4011	36.1244	33.4366	31.6194
GRMZM2G127453	3	191738709	191741785	2022	61.5076	50.5596	42.6055	35.5479	40.84	37.0554
GRMZM2G144960	3	195675875	195677364	2022	10.3194	8.71131	8.89386	5.80197	6.89342	9.21645
GRMZM2G162175	3	195708823	195719225	2022	25.9956	25.9988	26.445	37.5919	33.0583	25.4806
GRMZM2G140455	3	199692683	199693766	2022	3.75036	7.88065	7.53644	12.8526	11.1383	14.9928
GRMZM2G330229	3	200478621	200488694	2022	51.2449	13.3979	12.6212	13.1784	7.9779	2.00448
GRMZM2G091540	3	204651106	204656000	2022	0.758975	0.755617	0.786947	0	0	0.0122204
GRMZM2G159937	3	204715844	204717904	2022	34.1145	27.3188	24.4899	4.42064	5.14378	8.71978
GRMZM2G098569	3	205218174	205222694	2022	30.3905	28.5058	28.0895	49.9851	44.3224	45.1761
GRMZM2G055450	3	206259530	206265981	2022	10.2129	7.10176	6.9712	14.8053	12.2303	10.4333
GRMZM2G050570	3	206609421	206611387	2022	7.28326	7.86782	7.85082	7.82531	9.10872	13.4699
AC233945.1_FG003	3	207971265	207978310	2022	0.741532	0.878831	0.860204	0.214445	0.783108	0.830948
GRMZM2G059052	3	209572240	209574768	2022	2.16469	2.15212	2.08659	1.11072	0.998426	1.41585
GRMZM2G087101	3	209674396	209676204	2022	4.31804	12.942	13.3375	0.782346	0.523776	0.838498
GRMZM2G059799	3	210146159	210148750	2022	2.47991	3.72761	3.4789	1.92728	1.7683	3.27121
GRMZM2G437460	3	210346707	210354569	2022	19.5815	23.9868	24.9789	48.5579	45.3357	59.7018
GRMZM2G150952	3	213086587	213098517	2022	8.70654	23.8154	26.6318	19.072	20.3095	16.992
GRMZM2G023220	3	214386585	214391385	2022	16.503	16.7786	17.0034	22.5049	18.0762	17.9479
GRMZM2G064473	3	214552561	214558272	2022	68.1683	68.8647	70.9766	40.4418	35.0963	35.8378
GRMZM2G126260	3	214980803	214985892	2022	0.335327	1.09702	1.15486	1.12059	1.11932	2.13982
GRMZM2G029547	3	215838811	215845681	2022	2.69745	6.23208	6.44009	0.834656	1.21919	3.90167
GRMZM2G327357	3	216086839	216089671	2022	1.11255	0.680586	0.711506	2.13995	1.51556	1.10667
GRMZM2G047813	3	219377091	219378851	2022	461.786	259.024	252.544	184.793	155.216	279.972
GRMZM2G116135	3	220590843	220593572	2022	118.356	187.005	187.817	127.443	107.465	163.316
GRMZM2G371606	3	220761680	220767180	2022	3.32479	4.71993	4.7986	0.859757	0.990198	1.32495
AC217499.3_FG001	3	221237299	221242013	2022	26.8046	39.6101	39.5766	20.0233	24.3674	31.0617
GRMZM2G111113	3	221984909	221987220	2022	12.7591	6.69377	6.83525	5.58064	5.30935	3.21459
GRMZM2G034985	3	224760341	224764683	2022	4.02492	5.31892	5.4747	3.30655	4.80435	10.6039
GRMZM2G071154	3	226857134	226859487	2022	55.7657	53.0272	48.9585	33.5355	30.919	35.6749
GRMZM2G011592	3	227277700	227282452	2022	53.9655	83.7597	84.4736	58.1336	62.7713	105.156
GRMZM2G154245	3	227367113	227369249	2022	6.30728	8.04281	8.43245	2.09776	3.33783	3.03895
GRMZM2G053726	3	229472439	229474809	2022	4.95252	7.17285	7.3222	3.49106	5.00501	8.69849
GRMZM2G085854	4	3270661	3272696	2022	28.8111	27.1042	29.1585	17.6217	15.9862	29.8834
GRMZM2G070553	4	3464429	3471840	2022	29.0421	26.8339	27.1606	24.6673	17.7813	36.1293
GRMZM2G058340	4	4992643	4997690	2022	5.72417	8.09626	8.14571	1.36161	0.982331	1.72492
GRMZM2G574887	4	5470074	5471217	2022	11.99	17.889	18.8037	14.8399	12.3559	28.3355
GRMZM5G836322	4	5513852	5514711	2022	0.630103	0.591952	0.698695	67.6444	47.7946	30.5644
GRMZM2G011364	4	5707710	5712354	2022	15.4021	18.5211	18.8476	16.2201	8.90012	17.2788
GRMZM2G133675	4	6601618	6606573	2022	2.14001	1.9813	1.84335	3.91256	1.249	2.65318
GRMZM2G017804	4	11838251	11842959	2022	14.5247	14.4089	14.0256	9.97124	6.5292	6.7183
GRMZM2G351347	4	19967150	19968544	2022	0.509841	1.35024	1.16299	1.29811	0.26665	0.963198
GRMZM2G101446	4	20566051	20572790	2022	217.142	227.916	221.465	147.452	120.656	244.966
GRMZM2G024563	4	23650363	23665453	2022	9.67033	11.6417	11.8778	8.84671	6.08747	11.1755
GRMZM2G026676	4	29089745	29090613	2022	1.50423	1.16478	1.05133	3.35121	1.83568	4.18199
GRMZM2G081577	4	29821216	29823740	2022	2.59846	3.4093	3.43805	1.06704	0.80619	1.66538
GRMZM2G128504	4	32633039	32634775	2022	2.22277	4.30827	4.25492	1.30316	1.2492	3.2876
GRMZM5G828945	4	32785322	32791864	2022	1.30145	1.95625	1.77203	0.708003	0.387821	0.450289
GRMZM2G145972	4	35243107	35249091	2022	24.1353	35.6318	30.2183	9.36317	6.88345	10.6497
GRMZM2G062476	4	37377550	37384432	2022	8.06159	7.66431	7.56631	8.31128	5.55167	6.66959
GRMZM5G878754	4	39809606	39812283	2022	31.1256	29.4924	28.4418	21.1606	15.7133	34.7746
GRMZM2G085960	4	52592564	52596150	2022	4.99127	7.61163	7.40632	4.24574	2.75759	5.85061
GRMZM6G174411	4	56948351	56950315	2022	3.05085	3.11179	3.25409	2.45778	1.26319	2.36401
GRMZM2G076348	4	70147950	70149770	2022	14.507	12.8609	10.8985	54.1611	32.0773	41.6154
GRMZM2G091155	4	81728938	81732551	2022	110.191	161.28	165.335	106.582	65.0485	170.096
GRMZM5G835157	4	95074371	95075311	2022	4.85886	0.973796	0.830119	7.57736	4.61182	1.24942
GRMZM2G140095	4	96567666	96575608	2022	10.7425	10.0015	9.91068	8.13708	5.2438	9.29869
GRMZM2G301848	4	97051406	97053363	2022	0.818916	0.571505	0.570782	2.59003	1.23135	1.05155
GRMZM2G156079	4	106696523	106697982	2022	5.89138	2.71449	2.88884	2.32493	1.08385	1.39475
GRMZM2G177510	4	108100567	108104522	2022	0.916629	1.3352	1.15682	0.0789476	0.034596	0.058579
AC217811.3_FG003	4	112646517	112648481	2022	10.3185	10.2983	10.8266	3.93949	3.09726	6.36203
GRMZM2G022694	4	121863937	121865666	2022	12.4901	13.0654	12.8859	10.1076	5.94875	10.9221
GRMZM2G156803	4	123355329	123361714	2022	13.3612	10.0316	9.75949	15.8821	7.42866	7.93988
GRMZM2G106752	4	124952224	124956778	2022	2.57241	4.79322	4.69009	2.71361	1.99637	3.51259
GRMZM2G133563	4	126025310	126036615	2022	8.81391	7.18427	7.29442	9.10244	6.16197	7.39115
GRMZM2G349745	4	127983325	127984134	2022	0.752623	2.26257	2.59639	2.5151	2.06653	1.50332
GRMZM2G008748	4	128289717	128292060	2022	120.333	125.343	126.639	90.4984	68.4179	121.15
GRMZM2G112228	4	134178166	134197523	2022	3.50863	2.34396	2.27671	2.68699	1.84353	2.81943
GRMZM2G366392	4	136094171	136096890	2022	30.8307	29.8318	26.5745	25.1896	18.7867	23.0237
GRMZM2G133203	4	138185804	138187797	2022	14.2643	10.0175	9.68043	29.9554	15.4098	17.8781
GRMZM2G078092	4	145649722	145652512	2022	19.0819	26.0775	27.2145	22.2416	12.487	28.5263
GRMZM2G157458	4	146170301	146171109	2022	1.0466	2.20244	2.15395	2.37831	0.766329	2.07611
GRMZM2G004180	4	151776492	151778099	2022	28.6235	24.6941	24.1771	5.17331	3.73981	9.34839
GRMZM2G027098	4	152458301	152459746	2022	0.976709	1.66651	1.63918	0.617502	0.193285	0.52364
GRMZM2G080608	4	154445557	154447780	2022	47.455	47.1222	46.9179	47.3426	26.9944	48.4809
GRMZM2G126505	4	159692123	159694949	2022	2.99046	4.60257	4.7725	2.53422	1.41436	4.86062
GRMZM2G057031	4	159900689	159911939	2022	3.58255	1.98006	1.9658	20.1797	10.1637	11.5543
GRMZM2G029573	4	160486837	160493459	2022	19.8765	30.871	32.105	34.0615	21.9485	47.0567
GRMZM2G064701	4	162287173	162296056	2022	7.79423	13.109	13.1033	4.46322	3.70371	11.6527
GRMZM2G064960	4	162296393	162298749	2022	7.11708	6.9071	6.56052	3.74852	3.08706	7.92217
GRMZM2G011015	4	163885490	163886294	2022	4.67	8.34763	8.8079	4.00697	3.54263	6.10281
GRMZM2G105522	4	163929110	163930629	2022	0.958077	0.720055	0.722414	0.440231	0.175378	0.564214
GRMZM2G125387	4	166019457	166024247	2022	6.76183	7.90687	7.64374	0.163981	0.143717	0.194677
GRMZM2G014854	4	167106081	167107407	2022	47.6756	37.6342	36.1342	18.124	12.9411	24.9342
GRMZM5G885045	4	168604543	168605166	2022	2.06248	7.66881	7.99245	5.25994	3.47734	9.95903
GRMZM2G019177	4	169036645	169041098	2022	30.9328	23.3422	23.412	28.6721	14.4657	19.564
GRMZM2G085547	4	170251431	170258449	2022	8.38486	10.0608	10.0614	7.17792	4.12119	7.52882
GRMZM2G172214	4	171293787	171295980	2022	3.2525	4.1349	3.70345	1.73041	0.799758	1.54476
GRMZM2G142661	4	171405281	171409735	2022	5.63518	5.73248	5.62166	21.2726	14.4484	30.1571
GRMZM2G178801	4	171470615	171477805	2022	17.3246	18.2024	18.262	14.8164	8.29474	12.6162
GRMZM2G099420	4	171813347	171815152	2022	0.527315	0.180141	0.1701	0.320394	0.0438755	0.178299
GRMZM2G178955	4	173337451	173342631	2022	5.72861	4.25809	3.76945	3.26074	2.21826	3.98041
GRMZM5G855924	4	173648501	173648980	2022	13.5472	27.6812	28.5417	4.36212	2.97064	5.86102
GRMZM2G155499	4	174874447	174876003	2022	0.696067	1.37324	1.42791	1.56285	0.955623	2.15745
GRMZM2G070138	4	175159938	175163364	2022	25.2083	27.5027	24.8412	15.2976	9.65223	14.4061
GRMZM2G121151	4	177357393	177358980	2022	10.5998	4.03929	4.0109	9.58603	6.36357	5.60564
GRMZM2G473016	4	178499148	178500675	2022	1.7776	1.12504	1.16192	0.742544	0.513779	0.608962
GRMZM2G080079	4	182134219	182136764	2022	4.37692	3.48115	3.61884	1.56207	0.622294	2.39714
GRMZM2G179737	4	185695937	185699546	2022	89.198	118.083	119.311	52.1792	36.9077	76.7037
GRMZM2G336448	4	186681000	186686184	2022	1.2127	0.995983	1.08686	0.355122	0.52636	0.681998
GRMZM2G095141	4	186832742	186836016	2022	5.72673	6.46573	6.39036	3.89676	1.8262	4.91536
GRMZM2G012391	4	187530189	187533672	2022	29.4677	48.6132	50.2553	30.91	21.5342	61.5367
GRMZM2G146222	4	188205273	188206844	2022	3.01909	2.03631	1.99148	10.9946	5.88077	20.4428
GRMZM2G441541	4	191928760	191933957	2022	5.41888	10.903	9.44924	0.776087	0.836061	1.21889
GRMZM2G046574	4	192907067	192910250	2022	173.459	91.3983	88.2757	119.461	45.0608	38.6254
AC215244.3_FG002	4	193913422	193938699	2022	68.6056	84.9554	84.0381	54.8462	34.3803	73.6027
GRMZM2G157481	4	195189096	195190998	2022	5.62573	7.17493	7.15811	3.63972	2.6005	6.05887
GRMZM2G125768	4	195534344	195540177	2022	8.85659	18.173	19.6069	10.8926	6.98882	16.7764
GRMZM2G079436	4	201286274	201289489	2022	0.381278	0.909069	1.00302	0.285585	0.0722003	0.195603
GRMZM2G033022	4	201356303	201362161	2022	21.7519	25.9797	25.9816	21.2809	11.0603	24.9571
GRMZM2G028046	4	204443542	204445620	2022	1.94666	1.93177	1.81068	0.631581	0.34596	0.796674
GRMZM2G089317	4	207457267	207460063	2022	6.39417	8.203	8.26935	5.16586	2.01509	6.73689
GRMZM2G014071	4	212126434	212130438	2022	10.7366	17.2157	16.9792	6.3634	4.34744	13.1544
GRMZM2G116376	4	213568315	213571277	2022	43.9724	33.3244	34.3936	27.2707	13.6237	19.8006
GRMZM2G053934	4	224574719	224578716	2022	20.0606	21.3098	20.4314	17.2412	9.06533	18.9145
GRMZM2G054233	4	224606569	224611914	2022	9.25478	14.0043	13.8664	6.4052	3.92869	13.289
GRMZM2G040452	4	230075113	230077905	2022	1.19653	2.30969	2.43569	0.505077	0.29972	1.40537
GRMZM5G876003	4	232677541	232695637	2022	3.7948	5.01166	5.05921	3.48188	2.0478	4.05209
GRMZM2G180967	4	233464006	233466485	2022	26.3382	25.8633	24.3307	20.5051	10.3815	21.7296
GRMZM5G876160	4	233538200	233543629	2022	9.17554	13.153	13.1992	8.228	4.86371	8.87224
GRMZM2G179501	4	233717510	233718653	2022	0.129763	0.195049	0.172666	5.42047	2.37533	2.37296
GRMZM2G063909	4	234339416	234350470	2022	35.1579	40.8406	41.105	67.8634	36.9312	58.5145
GRMZM2G145962	4	235038350	235040547	2022	16.6711	11.3903	11.8529	7.18353	4.30292	10.1235
GRMZM2G125308	4	235227366	235229514	2022	11.2653	12.1571	12.4596	8.50655	5.25446	19.1146
GRMZM2G101872	4	237270999	237271985	2022	10.5148	6.51147	6.91709	3.61911	3.60442	6.59136
GRMZM2G119932	4	237469064	237471390	2022	4.25128	3.34951	3.36469	5.0965	2.5458	5.30991
GRMZM2G166145	4	238037772	238041407	2022	11.2342	14.8965	15.2992	16.0675	9.15468	17.3246
GRMZM2G155370	4	238141556	238145187	2022	0.189965	0.489499	0.553694	1.40567	0.94385	2.11966
GRMZM2G060567	4	238868885	238872017	2022	31.5737	23.7414	22.1799	51.8956	32.1408	37.3454
GRMZM2G174568	4	238972142	238976952	2022	16.2231	24.3306	25.1282	12.518	8.3084	19.8873
GRMZM2G027187	4	239302476	239305460	2022	0.124515	0.116976	0.0828416	0	0.0569816	0.0192966
GRMZM2G019284	4	239505749	239508294	2022	52.7925	43.361	43.2738	33.9538	18.0006	42.9839
GRMZM2G019166	4	239530792	239534114	2022	10.9443	13.2494	13.1196	8.74792	4.81891	15.0355
GRMZM2G072894	5	859812	865105	2022	25.9041	32.4445	33.1354	24.0506	36.3665	28.6319
GRMZM2G144273	5	1333687	1341860	2022	2.19573	2.61188	2.77458	2.90339	2.86269	1.91929
GRMZM2G144109	5	2315287	2319068	2022	2.62553	3.29206	3.16005	4.40901	4.99929	3.97484
GRMZM2G395844	5	3055229	3058761	2022	21.1541	50.5851	48.6951	14.9638	35.5386	48.8856
GRMZM5G810054	5	3350898	3353229	2022	27.8592	17.1518	16.7987	30.2217	34.9978	22.7254
AC210013.4_FG012	5	3400504	3401274	2022	28.0257	10.1023	10.4433	27.3774	28.3043	11.7636
AC210013.4_FG018	5	3428187	3429834	2022	3.34243	4.84625	3.98836	1.92751	3.19456	2.89709
AC210013.4_FG003	5	3478271	3483100	2022	4.5491	3.17961	3.188	3.57248	5.37105	4.34276
GRMZM2G701297	5	3944081	3952303	2022	17.8396	13.0456	12.8534	23.3706	28.8229	12.8759
GRMZM2G004356	5	4217936	4222849	2022	29.2766	18.7624	18.6458	24.882	31.765	21.4276
GRMZM2G089448	5	4918380	4920036	2022	2.10525	4.91567	5.0043	4.43974	5.94893	3.26894
AC191251.3_FG005	5	4975864	4996645	2022	18.9392	6.61141	6.56421	15.9956	20.6022	5.42109
GRMZM2G171468	5	6146192	6148391	2022	10.5728	6.88228	6.85212	5.63561	7.64554	9.16487
GRMZM2G009837	5	6514925	6519482	2022	0.217103	0.326332	0.385178	0	0.0993526	0.134581
GRMZM5G862540	5	6694299	6697188	2022	79.2769	131.768	116.951	48.6241	99.1936	82.0016
GRMZM2G071745	5	6920391	6922073	2022	19.7723	18.1372	19.2184	3.89484	5.22072	3.12796
GRMZM2G147809	5	7863003	7870618	2022	7.29583	3.34768	3.20196	61.6904	69.2008	23.8987
GRMZM2G070765	5	10501097	10505232	2022	16.9134	11.2802	11.6158	19.0066	25.929	13.5413
GRMZM2G169440	5	13885835	13887148	2022	8.63454	7.82602	8.00256	2.584	5.14275	3.70683
GRMZM2G002225	5	13957726	13980235	2022	1.88156	4.29108	4.14399	0.81307	1.7815	0.643516
GRMZM2G016184	5	14350073	14354318	2022	21.7153	18.0114	17.8708	26.0107	31.2016	17.2726
GRMZM5G897604	5	15224431	15225924	2022	6.37047	8.41607	8.4326	4.94796	5.64843	5.05971
GRMZM5G869564	5	15617795	15619235	2022	71.344	10.1466	8.87895	91.9825	99.4919	12.9864
AC211276.4_FG008	5	16435871	16436953	2022	72.9585	28.6269	28.4072	107.745	133.38	46.0216
GRMZM2G097364	5	17987227	17999305	2022	11.7209	6.67903	6.67297	13.9136	16.3956	7.91639
GRMZM2G152764	5	18720116	18722942	2022	4.7939	7.22807	7.37644	3.11503	4.06265	5.22804
GRMZM2G087165	5	19472422	19474862	2022	12.2949	10.9236	11.231	10.348	13.4283	9.74653
GRMZM2G113135	5	23018081	23018894	2022	1.95552	1.93875	1.99308	3.26746	3.80811	2.68237
GRMZM2G107402	5	24179973	24183541	2022	2.85735	2.46328	2.38562	2.31695	3.28184	2.74372
GRMZM2G090736	5	24456217	24462565	2022	31.957	43.842	44.1749	13.2151	18.6397	14.6133
GRMZM2G020098	5	25635573	25639964	2022	2.46721	2.48037	2.61499	3.69412	6.92103	4.72728
GRMZM2G102862	5	27218204	27224147	2022	1.14918	1.45592	1.57283	2.27675	3.3357	1.99465
AC233894.1_FG005	5	28353805	28355145	2022	6.9706	3.79626	4.03274	12.5755	13.9156	6.63815
GRMZM2G102639	5	31198276	31202697	2022	76.8256	27.1427	26.5062	102.761	105.427	29.6662
GRMZM2G081504	5	33910047	33920991	2022	7.01867	10.6854	10.6301	8.68642	11.9077	7.19372
GRMZM2G037420	5	35332167	35335730	2022	0.0506249	0.114143	0.0898174	1.52259	1.71439	1.16114
GRMZM2G087827	5	36614802	36616666	2022	0.252918	0.794895	0.530307	0	0.0420883	0
GRMZM2G474555	5	38035998	38036617	2022	3.1683	7.14352	6.68719	1.46038	2.29985	4.26667
GRMZM2G095094	5	39424253	39427105	2022	4.39228	2.48026	2.46417	5.71252	7.56208	2.60502
GRMZM2G152432	5	43954103	43955065	2022	10.3046	7.29521	7.36278	11.2239	12.2318	8.24091
GRMZM5G829337	5	45616675	45617120	2022	12.271	11.5096	10.7984	2.9525	9.16463	10.5886
GRMZM2G057459	5	46452763	46457424	2022	12.4147	10.725	11.3634	17.9831	23.2951	16.2971
AC225718.2_FG009	5	48658985	48659296	2022	59.3776	63.1453	61.2433	8.7061	13.1145	6.05616
AC211327.4_FG005	5	52537064	52537756	2022	28.0523	19.3935	19.2489	1.71484	3.93626	3.75663
GRMZM2G099191	5	56451481	56458107	2022	33.3359	38.9337	39.2903	34.1002	43.0735	42.6976
GRMZM2G431573	5	57013871	57026487	2022	1.80326	1.25	1.3201	1.75517	2.77212	1.61706
GRMZM2G469414	5	57234376	57240744	2022	3.22231	4.22256	4.38432	11.9856	16.733	10.048
GRMZM2G076437	5	58170414	58173489	2022	7.58284	4.50512	3.98813	11.368	13.6611	6.98585
GRMZM2G116167	5	60007150	60008477	2022	40.4023	38.2731	38.8611	46.8505	75.2488	50.2428
AC191771.3_FG008	5	60628741	60630484	2022	209.982	76.1007	74.5705	269.019	293.766	65.5681
GRMZM2G000937	5	68556120	68560410	2022	17.7742	16.6512	17.1143	18.988	25.2222	17.8389
GRMZM5G832381	5	70576957	70578047	2022	0.651905	0.186647	0.220304	1.50422	1.02285	0.192435
GRMZM2G466281	5	70795884	70805083	2022	20.9442	9.71822	9.63147	23.9076	25.8171	10.8905
GRMZM2G029087	5	73073977	73076291	2022	0.91256	3.54569	3.26863	0.316465	0.315181	0.405592
GRMZM2G175137	5	73163248	73167997	2022	4.43081	1.95639	1.96526	6.61678	8.21207	2.84965
GRMZM2G444748	5	74948230	74950097	2022	7.03469	1.49889	1.41534	12.3601	10.9854	3.25935
GRMZM5G867030	5	82270855	82272862	2022	12.2379	10.2878	9.53618	11.5914	13.7202	9.40784
GRMZM2G322129	5	84097805	84102156	2022	19.4861	26.8147	25.8245	12.9382	20.5405	21.1405
GRMZM2G382914	5	84858054	84862186	2022	163.748	247.51	250.926	124.964	199.015	199.942
GRMZM2G469061	5	90530249	90553306	2022	12.2055	9.17322	9.00904	2.88008	3.49634	1.67496
GRMZM2G120320	5	92841738	92843574	2022	17.8282	15.0479	12.2989	0.708526	1.41744	0.708586
GRMZM2G137507	5	99874751	99876009	2022	0.444462	0.133616	0.157711	1.28725	1.03056	0.66125
GRMZM2G139650	5	101209448	101218901	2022	13.8681	5.51948	4.68052	24.8995	30.4759	12.7736
GRMZM2G135228	5	103750694	103752458	2022	0.641651	0.545142	0.494957	1.16536	0.663878	0.726341
GRMZM2G102189	5	106135615	106166203	2022	14.0069	7.03976	7.27055	18.8028	16.9477	7.58067
GRMZM2G373023	5	108695253	108696863	2022	1.70286	1.26401	1.26815	3.09118	4.34857	3.44047
GRMZM5G803365	5	115626336	115627652	2022	23.7382	28.7795	25.6743	11.2993	19.0012	19.3903
GRMZM2G148675	5	121141724	121143079	2022	0.874175	0.675768	0.664688	2.6709	2.97179	2.04373
GRMZM2G331374	5	122688654	122691993	2022	7.61738	8.45529	8.52457	4.55962	7.75333	7.65897
GRMZM2G041247	5	126122191	126125707	2022	1.37706	0.882963	0.939673	0.627523	0.687474	0.441742
GRMZM2G103864	5	127972719	127973405	2022	22.2829	19.7111	17.3179	12.5206	18.0483	14.791
GRMZM2G071089	5	128142052	128144004	2022	136.051	74.3584	67.8233	213.722	199.984	68.6843
GRMZM2G118586	5	136335987	136338633	2022	2.09607	2.5979	2.34871	7.00458	6.73138	5.42534
GRMZM2G029400	5	137191942	137195068	2022	16.5104	19.9012	19.8894	6.0573	10.2064	7.20586
GRMZM2G138587	5	138118877	138120731	2022	2.01913	3.37859	3.4809	8.05241	10.8789	5.64425
GRMZM2G169734	5	147146730	147148896	2022	5.29188	7.8483	8.01171	12.1432	8.26614	7.17319
GRMZM2G176206	5	151922862	151926238	2022	2.50221	2.4658	2.33941	1.45724	2.14762	1.51893
GRMZM2G161299	5	152470618	152479871	2022	12.3859	12.6004	12.552	5.79473	6.16695	4.34882
GRMZM2G014826	5	155564685	155568640	2022	21.5821	32.3273	29.4867	8.35411	12.9005	20.5119
GRMZM2G430526	5	162738444	162743510	2022	0.775808	0.281481	0.284776	17.2093	17.923	8.98825
GRMZM2G474531	5	163448157	163451473	2022	2.71063	2.97746	2.85377	3.93191	5.26176	5.26252
GRMZM2G137468	5	164921859	164928081	2022	7.49293	12.9937	12.79	6.19403	8.31619	10.6
GRMZM2G312871	5	166096916	166101312	2022	5.11748	2.75587	2.89537	4.64567	5.71647	2.72269
GRMZM2G074040	5	169267235	169269799	2022	3.72357	2.75734	2.81738	7.59409	8.16924	4.78618
GRMZM5G844257	5	169828720	169830633	2022	5.04191	2.59016	2.60431	9.88186	12.3057	3.58703
GRMZM2G451314	5	170458851	170463366	2022	50.5705	76.1169	78.4945	54.0109	67.301	79.5992
GRMZM2G040964	5	171242128	171245921	2022	5.48548	4.61741	4.53406	7.4619	8.71819	5.07265
GRMZM2G094067	5	172963066	172964225	2022	4.71846	5.20111	5.58091	7.82561	11.7082	9.96653
GRMZM2G121468	5	174261710	174266807	2022	14.6641	8.44854	9.07709	4.75594	4.94649	7.37048
GRMZM2G105466	5	175665686	175670298	2022	18.8953	21.8459	20.2024	15.7737	22.505	12.9198
GRMZM2G325683	5	176916704	176917333	2022	44.4585	10.5856	8.96548	0.538949	0.492032	0.266599
GRMZM2G325693	5	176922129	176923226	2022	3.30044	0.973648	0.930321	0.670005	0.84694	0.688351
GRMZM5G896337	5	177709658	177714249	2022	15.9136	5.63922	5.44923	19.3569	22.1873	6.21024
GRMZM2G101274	5	180931196	180934739	2022	10.2982	9.65832	9.62434	7.4645	11.0451	8.81148
GRMZM2G300812	5	182627928	182635079	2022	1.82086	1.06438	1.00505	2.83963	3.77754	1.40466
GRMZM2G484653	5	183803965	183804565	2022	21.0196	13.3834	13.3973	28.3419	25.0666	12.3663
GRMZM2G071846	5	184219126	184223527	2022	22.1275	25.4344	24.3861	13.4841	19.2516	20.4299
GRMZM2G026839	5	184492164	184496801	2022	38.0431	23.5058	23.7675	45.6729	53.2061	26.0261
GRMZM2G165290	5	187519222	187521068	2022	30.4941	16.6753	17.0146	21.6309	25.4093	16.1865
GRMZM2G175177	5	187710941	187718962	2022	4.92856	7.90212	7.86971	3.71634	6.08394	9.33794
GRMZM2G159901	5	187812443	187813376	2022	0.368576	0.67713	0.726576	8.27975	11.4696	11.6271
GRMZM2G178603	5	188505434	188506555	2022	8.08969	7.21422	7.87247	21.6372	30.6112	18.1505
GRMZM2G315121	5	189440602	189453263	2022	1.80951	3.12791	3.23714	2.82192	3.25714	3.94469
GRMZM2G140730	5	190029475	190035538	2022	6.56671	6.15221	6.38383	10.1456	13.7495	11.5429
GRMZM2G094655	5	191166967	191170238	2022	9.88993	11.8228	11.5112	9.34381	11.2389	9.34012
GRMZM2G139920	5	191640639	191644148	2022	8.31657	10.9469	11.0047	16.6031	18.0763	16.8149
GRMZM2G056889	5	191683193	191684658	2022	7.66998	6.42425	6.47604	2.6249	2.91796	3.86669
GRMZM2G112830	5	192358347	192362866	2022	1.60294	2.48098	2.1118	0.715989	1.68499	0.885437
GRMZM2G147014	5	193902115	193903647	2022	29.0676	40.5377	34.7516	16.6464	12.2314	7.59637
GRMZM2G013821	5	194096097	194097995	2022	213.455	179.353	174.317	147.314	162.09	147.814
GRMZM2G074053	5	194144389	194146417	2022	13.6207	12.52	12.4381	6.97261	10.4804	11.6304
GRMZM2G329229	5	194611691	194613699	2022	2.87652	3.70185	3.39064	0.263361	0.793434	1.51445
GRMZM2G046058	5	196197006	196198793	2022	5.19007	2.02151	2.15079	10.6976	11.3729	5.02558
GRMZM2G057958	5	197642033	197643571	2022	5.01749	3.83711	3.98243	5.69941	8.54006	6.22065
GRMZM2G075265	5	197996146	198000143	2022	19.5601	10.031	9.6544	20.5596	20.814	12.1672
GRMZM2G115701	5	200962624	200966193	2022	37.3915	34.6367	34.9641	27.7128	33.5975	38.1027
GRMZM2G140739	5	201459394	201460625	2022	55.5853	31.4868	32.8239	38.9054	45.3396	53.3729
GRMZM2G123371	5	202621246	202628418	2022	52.4271	53.3592	54.3623	2.74409	2.18636	2.43479
GRMZM2G075372	5	204230622	204235209	2022	3.09769	3.18174	3.11431	6.81491	8.60006	6.23014
GRMZM2G481730	5	205385818	205389710	2022	39.1941	36.8715	38.6102	55.7081	58.9345	35.6577
GRMZM2G070218	5	207754869	207757794	2022	12.9221	14.9257	14.9459	9.49	13.5714	13.1616
GRMZM2G159547	5	208398128	208399748	2022	0.288797	0.11839	0.0465797	0.833491	0.576707	0.520799
GRMZM5G857944	5	211715089	211720032	2022	8.99543	8.31224	7.97973	9.8149	8.18815	6.61226
GRMZM5G886335	5	211733285	211734259	2022	1.18104	1.72304	1.78723	4.81738	6.93084	6.67524
GRMZM5G872499	5	215110729	215111805	2022	6.54528	19.0476	18.5665	34.3989	28.0027	14.2953
GRMZM5G851655	5	215112901	215114452	2022	5.56676	21.5257	23.2209	15.1947	19.9912	22.3908
GRMZM2G144146	5	215281504	215283785	2022	119.74	37.612	35.1785	103.83	98.2374	43.2406
GRMZM5G862817	5	215314501	215316377	2022	19.9202	26.0371	24.2336	14.6524	21.5351	22.6837
GRMZM5G894016	5	215348380	215351490	2022	0.273832	0.187093	0.154581	0.769503	0.683528	0.555538
GRMZM2G356938	5	215861536	215867283	2022	41.2279	41.0496	42.2036	25.8988	36.5568	41.9371
GRMZM2G125081	6	5162305	5165886	2022	0.845694	1.15012	1.28606	1.54764	2.65381	3.61146
GRMZM2G442170	6	9150802	9155328	2022	1.85194	1.58164	1.66772	7.80628	8.06411	4.80078
GRMZM5G830269	6	11204283	11205441	2022	0	0.21962	0.207378	25.8291	35.732	18.3681
GRMZM2G093035	6	14130405	14131463	2022	7.56713	5.0416	5.37017	10.7302	12.6538	5.17261
GRMZM5G896756	6	22306850	22312260	2022	0.899151	1.89215	2.02065	9.76547	14.8681	11.6307
GRMZM2G381086	6	27118138	27120944	2022	7.96327	8.94107	8.90507	8.04392	11.9045	12.4308
GRMZM2G101625	6	32466298	32468954	2022	2.93753	3.79212	3.12702	3.69565	6.95874	5.95564
GRMZM5G828024	6	34531981	34534243	2022	1.31953	2.38011	2.75728	1.51886	1.18088	1.01792
GRMZM2G146298	6	39874920	39876869	2022	0.174193	0.112214	0.132449	1.8295	2.00428	0.647889
GRMZM2G150289	6	41669454	41671085	2022	12.206	13.7498	13.74	10.549	14.8441	8.07087
GRMZM2G083961	6	42318241	42318955	2022	0.236839	0.0711998	0.0840389	1.97866	0.867077	0.234906
GRMZM2G154422	6	47487068	47489526	2022	4.68914	1.92729	1.88485	7.86563	8.38237	4.45101
GRMZM2G145392	6	50380708	50383203	2022	1.15686	0.419735	0.424649	2.36623	1.643	1.31062
GRMZM2G124815	6	55051139	55052728	2022	5.28256	2.11316	2.26746	5.08951	5.3418	3.16901
GRMZM2G099278	6	62339036	62341034	2022	8.52207	3.84547	3.81748	4.89746	5.36534	2.87771
GRMZM2G068672	6	70173601	70175049	2022	2.4542	9.62647	10.8647	0.663923	0.727352	0.95628
GRMZM2G362298	6	74071352	74073626	2022	0.0893223	0.15664	0.132061	0.0746237	0.054502	0.350681
GRMZM2G005499	6	75122115	75131168	2022	3.58927	4.42677	4.43583	4.48514	6.57023	5.28671
GRMZM2G119865	6	79717475	79718928	2022	1.86344	1.64558	1.69436	2.45196	3.11259	2.31028
GRMZM2G133558	6	80302681	80304766	2022	7.4685	3.44104	3.57185	4.93735	10.6992	3.72389
GRMZM2G121354	6	81777728	81781038	2022	0	0.211061	0.24912	49.2227	55.159	31.9273
GRMZM2G108798	6	85368896	85371594	2022	8.29857	7.18787	7.49275	5.68368	7.64046	8.96426
GRMZM2G175782	6	88894092	88898100	2022	16.6443	16.8907	16.4032	21.6598	24.1047	16.0715
GRMZM2G048092	6	93375708	93377502	2022	3.96192	1.53684	1.58723	8.6842	8.26614	3.53873
GRMZM2G414826	6	95005526	95007502	2022	1.79603	1.09272	1.02422	2.28645	1.95695	0.980813
AC213050.3_FG001	6	95015068	95017290	2022	5.94176	4.374	4.45996	7.25509	9.84462	5.13771
AC233936.1_FG003	6	96349093	96352044	2022	30.7351	14.1275	12.6501	23.2857	16.4136	5.49144
GRMZM2G169321	6	97084019	97087097	2022	0.649992	1.097	1.01158	0.381075	0.855837	1.1593
GRMZM2G074438	6	98786270	98791819	2022	10.2984	9.21608	9.32397	12.5952	15.8391	9.11526
GRMZM2G032028	6	104030339	104033096	2022	3.37881	2.85493	2.73126	0.801743	2.04946	1.38808
GRMZM2G148460	6	106235418	106238190	2022	1.12715	0.833674	0.761811	0.35873	0.851504	0.621079
GRMZM2G116785	6	107553355	107556923	2022	2.80873	2.67549	2.5785	3.13781	4.60337	2.69267
GRMZM2G125072	6	110882163	110883753	2022	1.11792	1.03114	1.17201	1.01887	1.11621	1.1655
GRMZM2G010433	6	113229097	113231010	2022	7.78965	10.1816	10.3276	35.8283	52.1929	34.8512
AC202439.3_FG006	6	113848061	113853627	2022	0.190806	0.358506	0.310313	0.318815	0.582122	0.847673
GRMZM2G155343	6	118278093	118279026	2022	1.95811	5.45052	5.72571	6.42238	10.5539	12.0933
GRMZM2G174315	6	118783891	118788430	2022	24.1173	18.6799	15.7004	6.98244	8.94943	5.09629
GRMZM2G018369	6	120993855	120995810	2022	14.4735	14.7394	15.2145	23.0954	21.3277	16.1049
GRMZM2G105598	6	121179859	121183902	2022	5.17004	3.56712	3.27806	128.106	112.418	18.4308
GRMZM2G127147	6	122910609	122914067	2022	1.87341	3.86771	4.1647	0.113142	0.0826338	0.223869
GRMZM5G846196	6	123133603	123136760	2022	68.5474	45.2282	45.5285	119.842	148.858	68.9477
GRMZM2G401139	6	123262870	123266244	2022	63.6915	77.3057	74.024	53.7797	71.5818	80.1256
GRMZM2G108714	6	128235896	128238208	2022	14.7979	13.7274	12.4405	4.34509	6.74363	9.154
GRMZM2G131784	6	129643857	129645810	2022	7.64243	5.84453	5.85178	6.90009	6.77391	4.08923
GRMZM5G886257	6	130314704	130318327	2022	8.27424	10.8324	9.23416	2.82453	5.7273	4.5225
GRMZM2G350802	6	130415431	130419988	2022	3.05707	2.34774	2.34477	4.92957	6.1825	3.19431
GRMZM2G133631	6	131213208	131216734	2022	18.753	25.8596	24.7763	17.0985	26.5943	30.6118
GRMZM2G051619	6	131338805	131342645	2022	3.10877	4.60705	4.31141	0.329222	0.56105	0.407137
GRMZM2G098747	6	131506619	131511866	2022	19.3017	15.0202	15.1487	22.0544	27.483	20.7867
GRMZM2G061751	6	131540898	131542776	2022	24.315	25.7655	27.2458	22.6479	26.9562	29.9222
GRMZM2G103945	6	133537405	133539720	2022	4.10455	5.67476	5.64662	2.75063	3.97771	6.91206
GRMZM2G358491	6	135837361	135844587	2022	4.32998	3.90208	4.19672	3.65095	6.78856	4.03864
GRMZM2G177001	6	136594023	136599094	2022	37.0148	22.6079	22.2372	29.6167	35.603	19.7493
AC204292.4_FG003	6	137216535	137217173	2022	1.90806	1.91203	1.97472	1.23984	2.91061	1.7742
GRMZM5G898274	6	137586965	137587486	2022	7.33158	6.43663	6.4462	14.0932	30.4042	35.3129
GRMZM2G309071	6	137681651	137683754	2022	0.43732	0.474751	0.474151	0.446547	0.622629	2.13863
GRMZM2G325804	6	138372260	138380446	2022	8.02912	7.90994	7.98879	14.1798	19.9891	10.8865
GRMZM2G060079	6	145461864	145469278	2022	17.4027	19.8301	19.6643	21.0906	32.9139	18.7093
GRMZM2G173630	6	146310947	146313512	2022	25.0322	41.5137	37.6762	9.69476	19.5426	27.5408
GRMZM2G070199	6	147917149	147923413	2022	36.0323	50.7694	50.2842	45.2794	53.019	43.7021
GRMZM2G153075	6	148094923	148099202	2022	7.99955	10.5579	9.72136	4.21095	5.71447	4.717
GRMZM2G175860	6	148497245	148499159	2022	10.7701	13.1534	13.5803	2.69934	4.61186	4.91188
GRMZM2G033641	6	148784799	148787678	2022	40.2034	43.7922	43.3151	28.6352	40.705	43.1563
GRMZM2G000842	6	149721944	149728050	2022	0.234219	0.187765	0.193921	0.704436	0.685987	0.52269
GRMZM2G171139	6	149912055	149914664	2022	4.50276	7.47039	8.05775	3.33901	3.89554	4.9229
GRMZM2G093272	6	151081203	151084059	2022	37.8808	53.1061	52.0824	16.6282	29.0882	43.6256
GRMZM2G130239	6	151977841	151981907	2022	3.27486	4.3951	4.23905	2.03801	3.24202	3.06583
GRMZM2G130746	6	152015749	152017642	2022	260.436	229.488	227.685	112.434	166.344	250.028
GRMZM2G143745	6	152064389	152067330	2022	0.795771	0.287074	0.338841	5.53132	4.83616	2.01265
GRMZM2G039173	6	153817234	153819030	2022	0.100618	0.0604966	0.0357028	0.504364	0.773569	0.87322
GRMZM2G175870	6	156230705	156237177	2022	10.053	7.77555	7.92224	8.56184	9.87113	7.24529
GRMZM2G120173	6	158598542	158604741	2022	74.6898	22.9825	23.225	91.0614	90.8278	17.2684
GRMZM2G044368	6	159142464	159145639	2022	0.893676	0.998869	0.935061	2.64187	5.41102	5.76715
AC205982.3_FG014	6	159378554	159379129	2022	406.358	88.3817	85.7503	559.314	626.418	158.918
GRMZM2G331833	6	159575277	159581619	2022	1.54693	1.40412	1.4717	0.973962	1.02597	0.620761
GRMZM2G074427	6	160362230	160365730	2022	0.750019	0.352304	0.332666	0.195812	0.429038	0.319643
GRMZM5G863420	6	161673003	161674439	2022	2.21071	4.9623	4.02677	0.147754	0.377696	0.292354
GRMZM5G847982	6	161998678	162000549	2022	42.9321	24.9372	23.1428	2.23698	3.94099	2.8935
GRMZM2G096389	6	162152144	162159398	2022	19.5397	11.8343	11.7837	29.2404	30.9639	12.5984
GRMZM2G381709	6	164043237	164047725	2022	4.2554	6.75261	7.11109	6.97256	10.0529	6.38719
GRMZM2G154626	6	164926792	164930168	2022	3.35629	2.49698	2.61644	3.28549	3.32011	2.83712
GRMZM2G163359	6	165728960	165731166	2022	2.31721	3.18318	3.15822	2.07692	3.98887	3.32947
GRMZM2G455587	6	166006893	166009746	2022	3.52843	4.01904	4.02896	3.4068	4.51449	3.72365
GRMZM2G114503	6	166381903	166382762	2022	10.376	17.0143	16.9744	41.8794	42.5092	19.2127
GRMZM2G139174	6	166438508	166439034	2022	3.29689	6.157	5.49476	26.709	32.3696	9.16583
GRMZM2G073551	6	167794477	167796738	2022	16.7543	11.1853	11.1038	22.5408	40.344	32.1325
GRMZM2G096759	6	168130649	168134637	2022	21.1828	14.9801	14.6903	18.1287	23.1707	10.2993
GRMZM2G052111	6	169023880	169027647	2022	37.1389	12.5714	12.6713	56.5205	56.236	29.0795
GRMZM2G000126	7	32428	33693	2022	1.47136	1.97037	2.0409	0.670494	1.02837	1.06134
GRMZM2G152059	7	302316	304014	2022	57.9883	13.0041	12.6259	100.223	105.82	22.5393
GRMZM2G152028	7	304661	306932	2022	8.86842	2.0206	2.05372	10.7938	11.7225	2.96287
GRMZM2G420743	7	1269882	1272727	2022	0.821115	2.73679	2.97694	4.59319	5.70729	4.54418
GRMZM2G018721	7	1923485	1924841	2022	1.66119	1.22301	1.3834	0.509817	1.1791	0.58844
GRMZM2G019746	7	1958055	1960555	2022	0.646401	0.562518	0.573415	0.255805	0.49821	0.400703
GRMZM2G029692	7	6146706	6151909	2022	3.45251	3.5016	3.22164	15.7693	23.1146	15.4183
GRMZM2G406014	7	6922571	6924041	2022	2.67076	7.50986	7.47523	0.769404	1.8544	3.48247
GRMZM2G011742	7	8705526	8709166	2022	222.57	73.4822	72.2054	344.998	338.738	87.0609
GRMZM2G046529	7	9209243	9212980	2022	12.6955	15.52	15.6813	6.78002	10.8107	13.7474
GRMZM2G152824	7	16206802	16209057	2022	1.3369	2.09689	2.20001	0	0.0354668	0.120107
GRMZM2G340656	7	19063721	19083475	2022	2.45825	3.79584	3.82611	5.13433	10.6156	10.5562
GRMZM2G079632	7	20903390	20905225	2022	18.4465	18.6616	17.0551	5.48842	10.361	11.9641
GRMZM2G093276	7	21809955	21811964	2022	5.09205	5.41119	5.42051	2.33482	4.85563	4.02276
GRMZM2G158188	7	22593563	22596366	2022	5.1044	3.45446	3.39067	7.88213	9.47654	7.01823
GRMZM2G317051	7	28020454	28028774	2022	3.80072	2.1717	2.33239	7.17701	8.7919	3.93752
GRMZM2G104258	7	31785259	31790644	2022	54.5339	28.6739	28.1694	47.8113	62.7767	32.4955
GRMZM2G075018	7	42941429	42943097	2022	0.223216	0.274518	0.288018	0.779846	1.00293	0.47801
GRMZM2G125165	7	44305496	44307950	2022	1.24124	1.11459	1.17258	1.50834	1.20982	0.639534
AC198025.3_FG001	7	44588310	44588876	2022	0.776516	0.179569	0.21195	0.598832	1.96813	1.25894
GRMZM5G857404	7	45130626	45133387	2022	66.0764	27.6526	27.2741	76.5888	91.1918	32.6778
GRMZM2G058484	7	55649345	55652214	2022	9.15062	10.1547	10.337	10.9894	13.1517	12.0761
GRMZM2G143870	7	71344460	71346417	2022	7.46319	6.10107	6.11719	11.4857	13.0224	6.24971
GRMZM2G432075	7	72000638	72008648	2022	16.934	10.8588	11.255	17.349	21.4237	9.53429
GRMZM2G347402	7	72044775	72053779	2022	10.3053	9.82	10.1844	9.52296	13.51	8.67578
GRMZM2G020156	7	75921904	75925494	2022	15.1597	15.2404	15.4934	16.1763	21.2541	18.7746
GRMZM2G024615	7	85030593	85036292	2022	7.21356	8.84607	9.09807	6.32487	8.68101	8.41205
GRMZM5G888894	7	93105567	93108066	2022	109.707	138.354	138.913	146.038	186.821	173.037
GRMZM2G081841	7	98591214	98596936	2022	5.36629	4.91451	4.96003	4.889	6.89568	7.9749
AC225555.3_FG007	7	102338406	102339155	2022	6.68329	4.41202	4.32632	5.96078	8.18348	4.53486
GRMZM2G070885	7	106518289	106522429	2022	9.33756	10.0919	10.0922	9.64416	12.5957	9.07799
GRMZM2G477743	7	106982793	106986516	2022	5.50243	9.55367	10.0412	4.95347	7.31783	6.68266
GRMZM2G156296	7	117397049	117407481	2022	3.19738	4.71496	4.43601	4.45628	5.49227	11.7984
GRMZM2G084248	7	117574984	117578965	2022	1.46872	2.0237	2.14045	2.45407	3.6167	2.91563
GRMZM2G071959	7	119943268	119944091	2022	267.574	266.525	259.457	132.478	156.42	189.717
GRMZM2G116614	7	121257089	121259224	2022	110.247	85.7651	76.2447	4.41002	11.6173	9.66681
GRMZM2G003179	7	121444681	121445481	2022	9.21752	14.3	14.3281	8.4072	10.7584	12.3714
GRMZM2G038636	7	122016558	122021703	2022	41.0572	72.8014	76.4922	58.5686	81.9641	76.6886
AC203031.3_FG002	7	122381093	122381632	2022	21.6379	18.1948	18.694	13.4138	21.6986	20.0616
GRMZM2G429658	7	122699524	122704092	2022	1.26853	1.93288	1.88063	3.80362	4.83499	5.32139
GRMZM2G421463	7	124599410	124605593	2022	1.87017	4.46695	4.6134	2.26872	3.84544	3.41442
GRMZM5G829304	7	124958822	124960209	2022	11.3767	9.61418	9.11549	6.39481	9.9328	8.80738
GRMZM2G072669	7	127330858	127334017	2022	18.2488	21.765	21.1178	26.9475	34.7845	23.6679
GRMZM2G140614	7	127894067	127898930	2022	25.8519	30.5533	30.755	18.6559	26.2291	25.5379
GRMZM2G140633	7	127925177	127927750	2022	14.4148	11.9892	12.2027	9.51954	15.1535	12.0675
GRMZM2G014558	7	130735393	130740508	2022	6.24659	5.16719	5.2209	5.81095	8.37387	8.15908
GRMZM2G090149	7	131675492	131684952	2022	4.61391	3.54142	3.62849	9.32226	12.4891	5.55802
GRMZM2G056743	7	137012149	137013135	2022	5.35787	14.0496	12.6975	0.261384	0.501123	0.29092
GRMZM2G169990	7	139999810	140003957	2022	1.14289	1.07157	1.04396	0.226888	0.62141	0.294613
GRMZM2G052474	7	141937842	141940268	2022	8.21896	8.50319	8.43384	10.3183	13.7438	8.20694
GRMZM2G052233	7	141975593	141984871	2022	1.57777	0.844674	0.958644	1.95012	1.6221	0.964658
GRMZM2G162082	7	144539358	144542407	2022	2.14312	1.78595	1.85189	3.13562	4.49217	2.80847
GRMZM2G146173	7	146016582	146018505	2022	209.739	114.247	113.829	179.694	156.612	74.3766
GRMZM2G066528	7	146931998	146933950	2022	116.449	121.12	123.116	61.493	68.1893	82.8659
GRMZM2G038449	7	150906308	150907138	2022	0.624034	2.30237	2.11364	3.22286	3.94615	3.02436
GRMZM2G029082	7	151441336	151446559	2022	4.5525	7.1193	6.86827	1.91523	2.96916	2.82879
GRMZM2G342895	7	152729928	152735818	2022	6.19444	3.42004	3.38006	5.42068	6.63603	3.2393
GRMZM2G075828	7	153256118	153260594	2022	33.2663	49.4235	51.7385	21.3468	36.322	46.3318
GRMZM2G360949	7	153640760	153644392	2022	16.5956	10.3426	10.4316	17.5753	25.1391	11.9221
GRMZM2G174855	7	154293669	154295758	2022	9.2481	16.9067	17.3316	5.88171	9.6845	10.846
GRMZM2G041381	7	155623682	155626139	2022	112.834	75.3263	72.7996	43.2826	54.9086	43.9368
GRMZM2G083950	7	155872362	155876338	2022	5.84537	4.26118	4.25066	6.68596	9.04683	4.82101
GRMZM2G116603	7	156114537	156116318	2022	0.171051	0.171407	0.101158	2.73104	2.92237	1.81436
GRMZM2G081888	7	158983177	158984322	2022	2.68935	2.97629	2.8838	3.60475	4.49011	2.78464
GRMZM2G060762	7	160411540	160419928	2022	1.01119	1.12435	1.13049	1.82846	1.64816	1.42541
GRMZM2G114688	7	161293815	161299246	2022	9.54159	8.17575	7.80998	11.187	12.1503	5.41476
GRMZM2G092739	7	162354250	162356822	2022	1.96127	1.93897	1.7982	2.28734	3.49375	2.59476
GRMZM2G089736	7	165496239	165498650	2022	81.5579	80.9848	74.0542	40.1022	61.3258	36.2925
GRMZM2G121573	7	165855165	165860167	2022	21.2319	10.5158	10.8245	31.4211	36.458	12.8927
GRMZM5G855311	7	166204667	166215251	2022	8.92646	10.6847	10.8531	10.8793	15.7153	12.6945
GRMZM5G840145	7	166884741	166887809	2022	0.206933	0.414728	0.367135	0	0.0420883	0.028506
GRMZM2G459702	7	167893526	167904237	2022	9.21383	5.51818	5.34256	22.672	30.8113	17.5216
GRMZM2G335738	7	168129263	168132539	2022	1.63757	2.43351	2.27805	1.74122	2.18008	2.46861
GRMZM2G025685	7	169214787	169218220	2022	33.4471	16.8076	17.6978	16.0814	21.6241	14.9415
GRMZM2G412296	7	170457517	170459460	2022	99.3366	48.9499	44.4239	152.276	142.803	51.9783
GRMZM2G133400	7	170683745	170685433	2022	30.8155	51.1628	53.0389	31.0474	45.8983	39.106
GRMZM2G136578	7	170877667	170882276	2022	2.58187	2.58725	2.42507	2.53765	3.52145	2.07123
GRMZM2G326263	7	171082515	171085303	2022	6.619	4.35731	4.60016	7.72289	8.51966	4.57231
GRMZM2G414460	7	172543131	172550332	2022	1.13632	1.15258	1.18012	3.9054	6.27401	5.80705
GRMZM5G884316	7	172858382	172863417	2022	0.0226618	0.0340635	0.020103	33.1132	40.6946	16.1692
GRMZM2G080001	7	173311235	173314883	2022	14.4778	15.2875	13.7504	11.4335	14.1871	10.4661
GRMZM2G430849	7	173556184	173558723	2022	0.0592789	0.564323	0.420685	0.132065	0.108511	0
GRMZM2G410766	7	173692012	173693306	2022	30.4943	84.0864	83.4733	96.0058	91.0552	51.6518
AC155434.2_FG005	7	173860841	173863018	2022	8.31362	6.54793	6.80342	14.7113	21.3392	9.39437
GRMZM2G424205	7	174382576	174384945	2022	0.0835011	0.527152	0.444436	0.697604	0.611401	0.931718
GRMZM2G050108	7	174448119	174450107	2022	40.0661	56.3851	58.97	28.2522	33.7565	36.6484
GRMZM2G056772	7	174614622	174615429	2022	216.454	124.812	100.989	80.8224	89.0042	29.2575
GRMZM2G516421	7	174630771	174631685	2022	4.84887	1.55784	1.64174	9.89546	7.38532	1.33081
GRMZM2G440831	7	175250780	175254421	2022	11.7257	8.47084	8.7516	9.0479	13.6452	12.3508
GRMZM2G067921	7	175583965	175585451	2022	16.5497	12.5645	11.9749	15.4518	20.2257	16.498
GRMZM2G029720	7	175909551	175910482	2022	68.7172	31.517	31.5268	59.1398	54.0802	25.8154
GRMZM2G063244	8	1141430	1145642	2022	7.35274	8.23572	8.41129	21.4405	28.0099	17.4575
GRMZM2G020148	8	4432844	4434564	2022	1.41883	2.21167	2.28418	0.921942	0.913828	2.44314
GRMZM2G408294	8	6934030	6944529	2022	19.2026	4.91398	5.12251	8.52546	8.55696	3.08718
GRMZM2G079219	8	8885807	8888820	2022	0.372964	0.452802	0.509003	1.62986	2.2057	1.65397
GRMZM2G003930	8	10288196	10291863	2022	4.16772	2.41604	2.4984	6.2983	7.23851	3.65049
GRMZM2G438998	8	11250034	11251240	2022	0.394324	0.0658575	0.0777333	1.97661	1.44363	0.869121
GRMZM2G095655	8	17191143	17192567	2022	8.14989	11.297	11.6462	14.3064	17.2405	13.5247
GRMZM2G112659	8	25020191	25025609	2022	28.6595	12.5687	12.2305	33.5101	40.6141	14.0387
GRMZM2G010596	8	27218457	27221185	2022	4.02755	4.24232	4.24945	1.47847	2.51335	2.11838
GRMZM2G070605	8	29722314	29725061	2022	24.3625	17.5055	17.3151	26.5823	31.6455	18.622
GRMZM2G051528	8	34675104	34689130	2022	13.3172	10.8101	10.8306	6.88158	8.72537	14.6185
GRMZM2G001024	8	35819104	35821243	2022	9.17918	13.2265	13.6742	8.99088	10.4872	12.1455
AC191069.3_FG004	8	37663920	37667641	2022	10.9842	12.2382	12.1372	7.32526	12.699	13.8571
GRMZM2G305362	8	39022758	39024659	2022	8.38688	11.0541	10.4253	3.06453	4.66111	6.4684
GRMZM2G079746	8	62341644	62345260	2022	19.0483	16.7515	17.4584	31.8276	35.5917	17.8835
GRMZM2G410352	8	62520849	62521852	2022	13.3921	18.3424	18.5309	22.5495	19.6873	12.116
GRMZM2G177617	8	63908549	63911543	2022	5.9289	4.91111	5.00496	8.73478	9.80267	6.56023
GRMZM2G001514	8	69108351	69110464	2022	44.9064	73.3757	70.0077	48.1574	79.8851	49.2988
AC234185.1_FG004	8	72263465	72269246	2022	8.69776	10.2456	10.4555	5.75388	5.62123	3.96126
GRMZM2G433616	8	72326272	72328873	2022	1.24618	0.75531	0.748869	0.53735	0.88303	0.423632
GRMZM2G135558	8	85174393	85175674	2022	5.99691	2.50171	2.43726	5.47357	6.38337	2.42373
GRMZM5G814465	8	85212374	85213132	2022	20.303	4.15848	3.80002	15.2844	20.502	6.14074
GRMZM2G007404	8	86555522	86559630	2022	27.1122	10.1816	9.70893	23.172	25.8099	8.75148
GRMZM2G151738	8	89697764	89700024	2022	26.693	14.1173	13.7397	22.5257	25.1987	13.3527
GRMZM2G104397	8	90977945	90993488	2022	24.4415	19.7593	19.3706	19.3063	26.5385	14.6951
GRMZM2G023755	8	93946443	93948966	2022	2.69982	3.65637	3.60432	8.48622	8.51406	2.48556
GRMZM2G083344	8	94352445	94383332	2022	74.863	38.0972	37.6701	94.2996	102.167	36.8719
GRMZM2G114882	8	101855247	101856946	2022	15.7562	14.0965	14.4305	19.0489	25.2215	15.6496
GRMZM2G471600	8	104345279	104346616	2022	3.94874	2.73944	2.87416	9.43161	8.84996	6.30783
AC198490.3_FG003	8	105803147	105804555	2022	14.7059	4.13068	3.82137	16.7535	16.7226	6.07741
GRMZM2G386229	8	106377121	106381453	2022	0.288193	0.240661	0.227247	0.196182	0.351695	0.1191
GRMZM2G179679	8	112056618	112058331	2022	12.8232	13.5109	14.3144	14.1987	15.7798	11.4862
GRMZM2G044947	8	112534221	112536816	2022	0.897283	3.54372	3.80816	2.05781	3.80028	3.99172
AC197705.4_FG011	8	117605513	117618076	2022	6.37585	5.71505	5.66631	9.79324	13.5342	6.46883
GRMZM2G005557	8	119429656	119430421	2022	4.92541	5.42923	5.82569	0	0	0
GRMZM2G082792	8	121410699	121415051	2022	5.82523	10.1442	9.89385	2.07723	2.08062	1.82754
GRMZM2G084477	8	123753492	123755483	2022	28.4269	12.1845	12.6743	13.1115	15.6515	9.49924
GRMZM2G150367	8	126229254	126231462	2022	20.3472	42.605	41.687	11.8194	18.0797	28.2519
GRMZM2G330475	8	129632727	129634070	2022	0.619065	0.54281	0.36611	0.775791	0.708256	0.223858
GRMZM2G012874	8	131221137	131227502	2022	29.2726	20.0761	20.4388	31.4153	42.3294	24.4418
GRMZM2G700662	8	131317273	131322200	2022	2.78792	3.36282	3.66389	4.6583	4.34728	2.94438
GRMZM2G102674	8	132808289	132810732	2022	6.92271	7.92434	8.44001	10.7663	12.6721	12.1039
GRMZM2G346706	8	133612993	133614885	2022	4.68749	3.44226	3.26944	6.33756	10.8403	3.8152
GRMZM2G700673	8	134099838	134100379	2022	0.988848	1.11477	1.31579	3.44219	3.62021	1.73679
GRMZM2G080858	8	134162543	134164094	2022	0.255994	1.46221	1.49879	2.48088	3.23335	3.14206
GRMZM2G001243	8	135551797	135553564	2022	4.29115	6.54056	6.5104	2.68039	5.50586	7.33385
GRMZM2G088132	8	135584632	135620921	2022	6.97967	4.29644	3.95082	6.66414	6.20569	3.95582
GRMZM2G064675	8	137064021	137068245	2022	1.02539	0.498652	0.481559	1.05822	1.26973	0.560856
GRMZM2G170628	8	138192011	138194564	2022	1.86977	0.597978	0.635227	1.61748	1.82056	0.904235
GRMZM2G057618	8	141337374	141340807	2022	5.74787	9.14561	9.4335	6.34272	9.60988	10.3638
GRMZM2G043117	8	146281310	146282608	2022	4.01515	4.50686	4.44067	2.26533	3.8658	5.62445
GRMZM2G540589	8	148019122	148022377	2022	0.15233	0.305295	0.27026	1.10295	2.69548	1.07019
GRMZM2G013625	8	148038194	148044141	2022	9.81544	7.41989	7.13479	7.19711	12.769	9.00279
GRMZM2G060886	8	152130931	152135975	2022	45.1933	48.0591	48.7974	50.4106	69.3013	36.9652
GRMZM2G032594	8	152566794	152568275	2022	4.36814	16.2797	16.1897	2.29958	3.55984	5.45269
GRMZM5G832994	8	154129622	154132963	2022	5.65547	6.04074	5.75003	3.60116	5.33937	4.44003
GRMZM2G129019	8	158552277	158553122	2022	39.1924	76.3016	78.2704	7.69245	12.6044	26.0573
GRMZM2G447406	8	160147438	160153338	2022	14.0643	4.39914	4.26932	22.5218	23.9591	4.75732
GRMZM2G030762	8	162106868	162110024	2022	52.8259	34.1503	33.7556	74.375	80.2331	51.6884
GRMZM2G471051	8	162301494	162302297	2022	5.30768	6.45846	6.4273	0.211155	0.308438	0.783384
GRMZM2G170969	8	162305491	162306120	2022	176.168	123.714	133.242	10.779	11.5135	23.8606
GRMZM2G166875	8	162383482	162388695	2022	22.9935	18.9513	18.2945	30.5475	42.1714	20.4988
GRMZM2G091397	8	163283780	163287093	2022	11.98	6.99894	7.16237	11.3418	14.736	7.08682
GRMZM2G075023	8	165780662	165790509	2022	7.16784	6.00274	5.99516	20.5742	25.8668	9.36272
GRMZM2G168079	8	166357554	166362143	2022	1.84963	2.59128	2.29391	0.570097	1.01902	1.11319
GRMZM2G396248	8	166450674	166452870	2022	26.2681	26.207	24.4782	7.98489	16.3949	18.4815
GRMZM2G162329	8	166635202	166637479	2022	7.53912	5.66612	5.48747	10.8205	11.7127	4.55365
GRMZM5G853844	8	166870124	166870861	2022	5.36932	2.75923	2.68685	2.22371	4.70431	2.38964
GRMZM2G179985	8	168794648	168796469	2022	35.3179	26.5995	26.746	41.526	49.4403	27.3553
AC218972.3_FG004	8	170198252	170201068	2022	60.6581	45.5883	45.3641	59.7533	80.4912	49.7335
GRMZM2G379035	8	170568991	170570245	2022	0.594828	1.62056	1.58299	0.559064	2.24574	1.42884
GRMZM2G125243	8	170849743	170855748	2022	15.2491	9.48307	8.79067	25.171	30.1952	11.5418
GRMZM2G090971	8	171096683	171099766	2022	1.17661	0.589533	0.613976	0.192744	0.295621	0.371841
GRMZM2G002858	8	172963605	172967101	2022	20.012	8.90331	8.85742	18.062	20.717	9.75644
GRMZM2G135586	8	173341634	173346646	2022	4.70865	6.89753	6.9262	5.23555	5.89244	4.71266
GRMZM2G031724	8	173402117	173404386	2022	2.07437	1.70892	1.59243	0.566563	0.511157	0.741862
GRMZM2G428179	8	173488367	173489603	2022	1.06779	0.699623	0.680056	4.16302	5.01181	3.63207
GRMZM2G153615	8	173705487	173710861	2022	106.809	28.1715	27.5412	203.099	171.368	31.3812
GRMZM2G057611	9	2212075	2214901	2022	0.847664	2.06566	2.07356	0.794015	0.822852	1.11462
GRMZM2G110220	9	2258816	2260175	2022	0.996118	1.57215	1.36965	2.4966	4.87763	3.02571
GRMZM2G124276	9	4843347	4845707	2022	12.1401	6.1383	5.82765	12.6084	13.6911	7.75951
GRMZM5G852704	9	5877307	5878356	2022	3.22553	0.872706	0.97285	14.0127	12.9896	2.91926
GRMZM2G017537	9	7177685	7182643	2022	50.8501	20.207	19.2786	40.9078	45.4145	17.0247
GRMZM2G000236	9	7308584	7310337	2022	0.856902	0.766685	0.57916	0.170451	0.074694	0.126474
GRMZM5G801091	9	7578679	7579425	2022	190.423	96.909	95.5613	106.21	146.566	74.9851
GRMZM2G024530	9	11565132	11570108	2022	6.67172	5.95284	5.51024	0.0823722	0	0
GRMZM2G301860	9	16258284	16259458	2022	0.0576477	0.649888	0.613663	0.288969	0.316575	0.857656
GRMZM5G852396	9	18325419	18326021	2022	18.3101	45.167	45.9378	10.6985	18.1978	45.7497
GRMZM2G005339	9	19297443	19299333	2022	32.3198	22.8067	22.4557	54.0674	53.352	18.8113
GRMZM2G173579	9	20482975	20486854	2022	0.812633	1.03357	1.08686	0.125337	0.160196	0.402999
GRMZM2G147319	9	23019888	23022301	2022	0.0281881	0.148296	0.175037	2.87305	3.45712	6.95455
GRMZM2G083711	9	25533704	25535343	2022	0.292742	0.473876	0.439472	2.63383	5.64724	5.69537
GRMZM2G119411	9	25726920	25741443	2022	10.7056	10.4106	10.6729	12.6471	15.1232	9.11426
GRMZM2G042323	9	25822537	25828426	2022	15.4715	8.62394	8.59214	31.1021	38.4691	15.0255
GRMZM2G030216	9	26839652	26842621	2022	1.7437	2.52019	2.45904	2.35323	4.17399	1.85696
GRMZM2G367638	9	26953544	26955251	2022	1.03515	1.99482	2.07199	4.30188	7.72521	5.16641
GRMZM2G168143	9	27028016	27030404	2022	5.59142	5.46966	5.82612	6.94024	9.97525	6.53609
GRMZM2G135052	9	27185077	27191507	2022	24.146	16.2331	16.0321	85.6415	103.641	62.7868
GRMZM2G156121	9	29168346	29169767	2022	19.2205	9.52285	9.59208	22.2857	30.0825	11.6933
GRMZM2G168956	9	31493354	31495325	2022	0.364957	0.475433	0.517998	0.528495	1.55881	1.23676
GRMZM2G405368	9	35635308	35639846	2022	44.3173	29.9591	29.778	51.9915	61.198	31.7876
GRMZM2G008539	9	38706650	38708397	2022	0.193753	0.0291235	0.0343752	0	0	0.0480428
GRMZM2G013398	9	39579626	39585243	2022	16.6175	22.6838	22.1944	20.5913	27.5109	20.51
GRMZM2G047178	9	44121275	44128502	2022	23.3627	6.08066	6.28697	54.8605	55.6242	8.49508
GRMZM2G092379	9	44797515	44802421	2022	3.38518	2.86219	2.9452	3.7527	3.66435	2.82485
GRMZM2G129947	9	51719908	51724109	2022	1.59588	2.30996	2.37695	3.71997	4.90486	3.95712
GRMZM6G474234	9	52423318	52424569	2022	0.622176	1.2605	1.29582	0.406795	1.28746	0.905522
GRMZM2G076272	9	58196208	58199144	2022	2.96309	2.30226	2.23488	4.32913	6.89136	7.45374
GRMZM2G046316	9	61459900	61462410	2022	1.71895	5.1676	5.35762	6.10661	8.92947	18.3164
GRMZM2G026184	9	76063118	76063595	2022	5.73914	0.958516	0.879947	10.1814	8.81952	1.49335
GRMZM5G812774	9	77471270	77474631	2022	54.0527	35.2128	35.6841	44.4099	58.9143	48.0069
GRMZM5G892774	9	79747808	79749641	2022	0.147734	0.0555157	0.0655265	1.57365	2.7381	0.663955
GRMZM2G008425	9	80419132	80423376	2022	2.6122	2.58738	2.73248	2.77524	4.00777	3.23859
GRMZM2G344993	9	88570772	88572697	2022	0.738555	0.528638	0.405577	0.910841	1.19099	1.22088
GRMZM2G155868	9	89166200	89168960	2022	21.133	21.9244	19.7515	12.6473	19.9237	20.1042
GRMZM2G431524	9	93559997	93563477	2022	12.8078	10.9059	10.7107	13.1642	18.5532	11.5703
GRMZM2G040689	9	95479489	95481392	2022	1321.23	490.897	493.263	465.111	718.718	409.242
GRMZM2G141288	9	97192454	97196465	2022	23.2476	27.7817	27.8166	10.6718	17.8306	24.028
GRMZM2G121621	9	100043110	100045393	2022	6.75055	6.13765	5.72543	6.74014	8.89102	7.43031
GRMZM2G092493	9	100766409	100770642	2022	9.69018	7.72632	7.29565	12.8194	14.6713	9.18149
GRMZM2G076617	9	102276844	102279441	2022	6.22131	3.86461	3.91387	7.37204	8.65737	6.21774
GRMZM2G050137	9	104883790	104886205	2022	0.786353	0.98957	1.07068	1.00835	2.14241	1.1563
GRMZM2G029856	9	106070512	106072600	2022	41.3605	21.7126	21.8556	101.788	118.185	45.295
GRMZM2G435001	9	106344300	106346631	2022	0.486809	0.836269	0.555226	0.348602	0.127302	0.0431103
GRMZM2G038783	9	108447974	108449794	2022	5.51294	8.10843	7.32693	2.31113	2.5681	3.62569
AC225193.3_FG004	9	113083356	113087396	2022	25.8885	11.3877	11.5324	29.175	31.1416	13.5333
GRMZM2G144841	9	113514492	113517793	2022	2.63907	2.67605	2.82416	4.58457	4.21742	3.01223
GRMZM2G704347	9	114770330	114770999	2022	9.30107	5.92659	5.9191	40.6263	35.8096	9.71397
GRMZM5G889719	9	115615847	115616692	2022	11.2493	20.8205	19.7452	5.28438	6.52204	9.08281
GRMZM2G409265	9	117044379	117052088	2022	15.7407	17.0756	16.7862	15.1709	22.8141	14.9915
GRMZM2G117999	9	117574914	117578727	2022	18.5882	9.38181	9.22799	25.5309	29.9991	13.8273
GRMZM2G019353	9	118520203	118521206	2022	12.2788	8.67056	7.95984	5.74915	7.96563	6.90065
GRMZM2G137816	9	125216179	125218290	2022	3.26592	4.52656	4.40218	5.13807	9.12277	6.59946
GRMZM2G312078	9	126153832	126154974	2022	1.71859	1.3807	1.47197	1.18823	1.51871	0.47757
GRMZM2G058470	9	129527457	129528470	2022	0.233803	0.753075	0.533324	0.167425	0.0611401	0.0828193
GRMZM2G151295	9	131353502	131359160	2022	9.8005	3.35687	3.37278	16.8998	14.6628	4.0502
GRMZM5G899188	9	132973437	132974250	2022	0.0832138	1.31335	0.738179	2.08561	1.37092	1.08326
GRMZM2G134279	9	134045064	134047281	2022	0.43144	0.471642	0.417518	0.0655352	0.251287	0.145881
GRMZM2G031637	9	136107218	136109819	2022	6.2431	11.6208	11.019	3.54023	6.03973	7.86048
GRMZM2G429972	9	137040737	137046420	2022	58.2301	36.0986	36.3366	28.5542	34.9766	19.1144
GRMZM2G118959	9	138495509	138499532	2022	2.78007	2.85174	2.93274	5.74371	4.95143	2.53846
GRMZM2G152148	9	138785014	138786165	2022	2.38135	1.28153	0.938872	3.78247	3.12133	1.45797
GRMZM2G305046	9	139441605	139442697	2022	454.197	496.317	489.444	330.063	485.078	988.653
GRMZM2G083301	9	141027308	141028930	2022	0.406823	0.382191	0.360888	2.63405	4.74744	0.315236
GRMZM2G101062	9	142719540	142722904	2022	64.1239	45.9981	45.8326	65.9117	72.4487	29.2049
GRMZM2G407119	9	145064265	145067533	2022	6.33974	3.8421	3.96806	8.93521	11.8205	7.15113
GRMZM2G067426	9	145590200	145595203	2022	4.71855	8.44576	8.64692	3.73461	5.94768	5.88852
GRMZM2G126936	9	146100422	146101729	2022	2.20393	2.80958	2.82126	0.652599	0.561743	0.484227
GRMZM2G024718	9	146714310	146717502	2022	7.84802	12.3604	10.7024	9.62802	13.7616	7.86953
AC197717.3_FG002	9	147074133	147076525	2022	17.1632	20.5871	20.7918	12.2563	15.5252	19.0409
GRMZM2G178247	9	147750613	147754080	2022	0.854651	1.19502	1.19894	1.99259	2.54679	2.46417
AC233899.1_FG002	9	149930657	149932165	2022	34.5303	27.6343	28.1976	20.1805	42.4275	58.3317
GRMZM2G074514	9	151152639	151157765	2022	12.3263	10.8734	10.6604	22.9634	29.5256	13.2612
GRMZM2G065237	9	151333678	151335150	2022	0.885884	0.665797	0.544055	14.6313	15.2183	6.42092
AC149829.2_FG006	9	151415830	151417116	2022	27.7892	46.9919	45.3343	17.0165	28.2282	35.9536
GRMZM2G178775	9	151532689	151533548	2022	0.630103	3.19654	3.35374	1.18443	1.44177	1.1718
GRMZM2G178106	9	153573867	153579170	2022	69.5619	77.0322	79.8203	89.3791	132.564	95.2969
GRMZM2G172014	9	153777111	153781389	2022	6.25471	7.19564	7.28431	5.8385	9.85028	8.556
GRMZM2G382534	9	153962138	153964502	2022	0.365745	0.962082	0.746231	0.366672	0.234326	0.408104
GRMZM2G472696	9	154211213	154212043	2022	288.591	276.41	278.024	193.195	212.174	276.392
GRMZM2G113245	9	155049580	155052059	2022	4.04077	3.54304	3.4273	4.05693	5.19067	3.18601
GRMZM2G168281	9	155722096	155723852	2022	22.0536	9.83551	10.158	19.1838	22.3474	8.33779
GRMZM2G147266	10	1279030	1283646	2022	4.7211	7.03082	7.0136	1.12275	1.34184	1.74189
GRMZM2G037064	10	2792433	2795520	2022	41.8463	18.1962	17.8336	38.8373	45.0059	17.0651
GRMZM2G324231	10	4822449	4824119	2022	1.03367	1.8584	1.79796	1.0837	1.74375	2.21129
GRMZM2G159179	10	5116326	5118272	2022	2.07	3.24221	2.59239	0.11626	0.509469	0.237228
AC233898.1_FG004	10	10399524	10404066	2022	5.95826	6.75629	6.86188	6.05486	6.92034	4.2983
GRMZM2G002542	10	11907530	11909688	2022	0.107347	0.0268927	0.0317421	0.269048	1.048	1.15343
GRMZM2G106622	10	14307490	14310723	2022	2.76922	3.00624	2.84647	2.64403	3.98287	3.21528
GRMZM5G879536	10	17531852	17548417	2022	16.649	11.3705	11.276	22.9418	27.1569	9.16444
GRMZM5G829554	10	32833639	32836826	2022	6.75897	11.0398	11.0825	4.24015	7.45918	10.3763
GRMZM2G014844	10	34733949	34737952	2022	836.229	781.213	790.144	365.411	495.375	259.757
GRMZM2G428362	10	36650649	36651698	2022	12.0574	8.29669	7.89128	9.58085	14.1257	12.4241
GRMZM2G306597	10	48395381	48396735	2022	1.97459	1.05197	0.84256	6.34807	6.26823	2.78896
GRMZM2G062585	10	49125412	49127783	2022	8.98158	5.83612	5.60211	10.8646	13.2726	5.39367
GRMZM2G455564	10	63795079	63797153	2022	3.05725	3.52118	3.55737	3.38344	6.14146	4.08572
GRMZM2G122941	10	72306292	72307591	2022	0.986447	0.741377	0.802143	7.6918	15.1981	13.5039
GRMZM2G141136	10	72620825	72623231	2022	2.72126	3.73979	3.88998	4.1312	6.26223	4.1064
GRMZM2G096422	10	80489776	80496822	2022	1.04892	2.54691	2.68409	1.31447	2.51086	2.10072
GRMZM2G003765	10	83431040	83433556	2022	29.6945	37.8564	38.2996	65.8476	84.8713	50.2564
GRMZM2G101875	10	85201886	85207308	2022	4.5875	5.68211	5.97923	7.94354	10.2975	13.2974
GRMZM2G109062	10	87147158	87149555	2022	2.74457	2.47526	2.43468	1.88021	2.96415	2.85827
GRMZM2G015406	10	88410123	88414175	2022	3.8977	2.52557	2.51305	4.76613	7.36728	4.36002
GRMZM2G059517	10	88417429	88423247	2022	9.93535	3.19034	2.66191	11.4953	11.0193	5.4897
GRMZM2G116626	10	91727089	91733954	2022	6.25621	6.18989	6.58015	7.03511	8.79445	6.62732
GRMZM2G025939	10	92836971	92845040	2022	10.5406	8.51928	7.78689	14.0897	16.1316	8.7835
GRMZM5G833699	10	93697766	93700740	2022	2.90161	7.65048	5.90751	7.90825	9.27328	4.0692
GRMZM2G330635	10	96774298	96775703	2022	80.6714	92.5828	94.3199	21.0501	37.1712	30.7006
GRMZM2G032293	10	105112606	105117051	2022	1.95769	1.07897	1.01304	2.45331	2.12029	0.667462
GRMZM2G151529	10	110944324	110948048	2022	17.6308	10.4275	10.2654	26.1183	24.8428	11.38
GRMZM5G858653	10	114976545	114979311	2022	0.723863	0.494571	0.544838	1.79592	1.96749	1.35976
GRMZM2G092747	10	120028820	120030228	2022	2.1809	1.99261	1.89671	18.9347	21.7612	11.3456
GRMZM2G361569	10	122973675	122975628	2022	37.8503	39.2718	39.8825	52.8585	66.6968	66.8139
GRMZM2G107306	10	123249169	123251735	2022	1.43104	5.31578	5.54477	7.11837	9.66524	5.68968
GRMZM2G058525	10	126154691	126159885	2022	17.8459	26.0327	26.4128	20.18	30.5405	22.8455
GRMZM2G470365	10	126949939	126952458	2022	4.05932	3.32404	3.06351	3.2901	3.99259	4.16889
AC226227.2_FG005	10	129011487	129013115	2022	6.09167	5.28142	4.83211	4.51606	5.82283	4.3304
GRMZM2G099729	10	129485233	129487773	2022	3.03552	3.24272	3.31939	3.60464	3.98396	4.0948
GRMZM2G146809	10	131067129	131068014	2022	13.5038	8.22358	8.78206	6.02172	4.84841	9.2592
GRMZM2G164649	10	132021389	132027147	2022	7.80989	8.26515	8.30831	11.9389	16.7295	9.98232
GRMZM2G040803	10	132533983	132537765	2022	12.3947	11.7316	10.5468	5.94614	8.47588	9.20007
GRMZM2G116538	10	132907694	132926499	2022	1.04267	1.76316	1.81684	5.10209	4.49889	3.23173
GRMZM2G018314	10	134671814	134677004	2022	6.152	5.85978	6.00689	11.5999	14.976	8.02447
[truncated: 21 more rows]
